# Supplementary material for: Transcriptome analysis of Rafflesia cantleyi flower stages reveals insights into the regulation of senescence
Source: Sci Rep. 2021 Dec 8;11:23661. doi: 10.1038/s41598-021-03028-x (PMC8654902; doi:10.1038/s41598-021-03028-x)
Supplement: Supplementary file 1 — Supplementary Information 1. [file 41598_2021_3028_MOESM1_ESM.xlsx]

## Sheet: Sheet1
Supplementary Dataset S1. Functional annotation of Rafflesia cantleyi flower transcripts based on matches with the LSD 2.0 database
Sequence ID	% Identity	E-Value	Accession Number	Species	Description	Effect on Senesence
UN000007	66.4	1e-56	AT2G32090	Arabidopsis thaliana	Lipid/Carbohydrate metabolism	unclear
UN000010	64.6341	2e-145	AT4G21160	Arabidopsis thaliana	Others	unclear
UN000011	64.6341	6e-145	AT4G21160	Arabidopsis thaliana	Others	unclear
UN000012	41.0526	3e-27	AT4G16690	Arabidopsis thaliana	Lipid/Carbohydrate metabolism	unclear
UN000025	53.8462	4e-22	AT1G33811	Arabidopsis thaliana	Lipid/Carbohydrate metabolism	unclear
UN000029	57.0978	6e-114	GSMUA_Achr8G11320_001	Banana (Musa acuminata)	Stress	unclear
UN000030	56.4767	1e-63	GSMUA_Achr8G11320_001	Banana (Musa acuminata)	Stress	unclear
UN000031	55.0505	6e-69	AT2G02180	Arabidopsis thaliana	Others	unclear
UN000032	35.1955	9e-29	AT2G30800	Arabidopsis thaliana	Others(helicase)	unclear
UN000033	35.1955	9e-29	AT2G30800	Arabidopsis thaliana	Others(helicase)	unclear
UN000034	35.1955	8e-29	AT2G30800	Arabidopsis thaliana	Others(helicase)	unclear
UN000036	73.0435	0	AF134835	Medicago sativa	Signal transduction:Cell cycle regulation	delay
UN000037	84.858	0	AF134835	Medicago sativa	Signal transduction:Cell cycle regulation	delay
UN000038	79.5259	0	AT5G57655	Arabidopsis thaliana	Others:Cell wall	unclear
UN000039	58.427	5e-143	AT5G13570	Arabidopsis thaliana	Others	unclear
UN000040	48.5612	6e-77	AT5G13570	Arabidopsis thaliana	Others	unclear
UN000041	71.4286	1e-16	AT1G73920	Arabidopsis thaliana	Lipid/Carbohydrate metabolism	unclear
UN000042	40.9214	6e-74	AT5G13570	Arabidopsis thaliana	Others	unclear
UN000043	72.3881	5e-146	AT5G13570	Arabidopsis thaliana	Others	unclear
UN000044	57.3944	5e-105	AT5G13570	Arabidopsis thaliana	Others	unclear
UN000045	23.3429	5e-07	AT1G50030	Arabidopsis thaliana	Nutrient recycling	promote
UN000048	47.9212	6e-140	AT5G17050	Arabidopsis thaliana	Redox regulation:flavonoid biosynthesis	unclear
UN000058	55.1643	7e-118	AT1G62300	Arabidopsis thaliana	Transcription regulation:WRKY	promote
UN000059	26.2255	1e-28	AT5G07920	Arabidopsis thaliana	Lipid/Carbohydrate metabolism	unclear
UN000061	32.8947	7e-22	GSMUA_Achr4G22620_001	Banana (Musa acuminata)	Transport	unclear
UN000063	37.9032	1e-13	AT5G63930	Arabidopsis thaliana	Others	unclear
UN000064	33.9744	2e-15	AT2G01670	Arabidopsis thaliana	Others	unclear
UN000068	61.8421	8e-103	GSMUA_Achr8G24010_001	Banana (Musa acuminata)	Lipid and secondary metabolism	unclear
UN000069	43.8384	2e-135	GSMUA_Achr8G24010_001	Banana (Musa acuminata)	Lipid and secondary metabolism	unclear
UN000071	88.2353	2e-27	AT4G05000	Arabidopsis thaliana	Others	unclear
UN000082	31.7073	9e-07	AT1G64970	Arabidopsis thaliana	Others( vitamin E biosynthesis)	unclear
UN000088	60.8553	2e-121	AT1G77810	Arabidopsis thaliana	Lipid/Carbohydrate metabolism	unclear
UN000092	60.1026	0	AT3G57410	Arabidopsis thaliana	Others	unclear
UN000093	59.0726	0	AT3G57410	Arabidopsis thaliana	Others	unclear
UN000094	49.7778	2e-127	AT3G13772	Arabidopsis thaliana	Others	unclear
UN000097	98.9691	1e-62	AT4G05050	Arabidopsis thaliana	Others	unclear
UN000101	36.8932	1e-11	GSMUA_Achr3G21100_001	Banana (Musa acuminata)	Transcription factor and regulator	unclear
UN000108	44.5783	2e-78	AT5G66360	Arabidopsis thaliana	Transcription regulation	unclear
UN000113	68.2353	1e-79	AT4G05530	Arabidopsis thaliana	Signal transduction	unclear
UN000114	60.076	1e-98	AT4G05530	Arabidopsis thaliana	Signal transduction	unclear
UN000115	67.8112	1e-103	AT4G05530	Arabidopsis thaliana	Signal transduction	unclear
UN000118	52.1739	6e-20	AT3G26690	Arabidopsis thaliana	Others	unclear
UN000119	61.6352	3e-56	AT5G23270	Arabidopsis thaliana	Others	unclear
UN000120	92.3077	5e-68	AT2G05630	Arabidopsis thaliana	Nutrient recycling:Autophagy	delay
UN000123	67.4888	0	AT2G17520	Arabidopsis thaliana	Protein degradation/modification	unclear
UN000124	67.4888	0	AT2G17520	Arabidopsis thaliana	Protein degradation/modification	unclear
UN000125	49.2857	4e-36	AT1G07400	Arabidopsis thaliana	Redox regulation	unclear
UN000126	77.0115	7e-44	AT3G25760	Arabidopsis thaliana	Others	unclear
UN000127	84.375	3e-121	AT5G20010	Arabidopsis thaliana	Signal transduction	unclear
UN000133	41.1458	5e-29	AT2G41000	Arabidopsis thaliana	Others:stress and detoxification	unclear
UN000134	41.1458	1e-28	AT2G41000	Arabidopsis thaliana	Others:stress and detoxification	unclear
UN000135	41.1458	1e-28	AT2G41000	Arabidopsis thaliana	Others:stress and detoxification	unclear
UN000137	63.0058	2e-76	AT3G26440	Arabidopsis thaliana	Others	unclear
UN000138	62.3306	4e-173	AT3G26440	Arabidopsis thaliana	Others	unclear
UN000139	53.5714	1e-54	AT3G21520	Arabidopsis thaliana	Others	unclear
UN000140	49.5575	9e-17	GSMUA_Achr5G26970_001	Banana (Musa acuminata)	Oxidative stress	unclear
UN000141	73.6749	0	AT4G21120	Arabidopsis thaliana	Nutrient recycling	unclear
UN000142	46.7532	1e-14	AT1G26800	Arabidopsis thaliana	Others	unclear
UN000143	46.0227	6e-35	AT5G05750	Arabidopsis thaliana	Protein degradation/modification	unclear
UN000146	51.0204	6e-68	AT4G24470	Arabidopsis thaliana	Transcription regulation	unclear
UN000147	51.0373	3e-67	AT4G24470	Arabidopsis thaliana	Transcription regulation	unclear
UN000150	30.2439	3e-19	AT4G17900	Arabidopsis thaliana	Others	unclear
UN000151	30.8176	2e-12	AT4G17900	Arabidopsis thaliana	Others	unclear
UN000154	59.6154	4e-11	AT4G36730	Arabidopsis thaliana	Signal transduction	promote
UN000156	49.5283	1e-46	AT5G12840	Arabidopsis thaliana	Transcription regulation	unclear
UN000161	51.5789	2e-24	AT5G54470	Arabidopsis thaliana	Transcription regulation	unclear
UN000164	52.5424	2e-10	AT3G27260	Arabidopsis thaliana	Transcription regulation:DNA-binding protein	unclear
UN000167	68.2927	2e-60	AT4G32160	Arabidopsis thaliana	Others	unclear
UN000168	31.1688	1e-23	AT1G15880	Arabidopsis thaliana	Others(SNARE binding)	unclear
UN000173	35.6322	6e-11	AT4G11450	Arabidopsis thaliana	Others	unclear
UN000180	65.7143	9e-10	AT5G23270	Arabidopsis thaliana	Others	unclear
UN000182	62.7677	0	AT5G46910	Arabidopsis thaliana	Transcription regulation:JMJ	unclear
UN000197	57.6	3e-131	AT1G22460	Arabidopsis thaliana	Others	unclear
UN000198	39.1123	3e-123	AT4G24690	Arabidopsis thaliana	Others	unclear
UN000199	64.6341	3e-96	AT2G43200	Arabidopsis thaliana	Environmental factors:dehydration	unclear
UN000200	41.0714	2e-100	AT2G43200	Arabidopsis thaliana	Environmental factors:dehydration	unclear
UN000201	34.3284	1e-10	AT3G08710	Arabidopsis thaliana	Protein degradation/modification:myristoylation	unclear
UN000206	62.5344	2e-111	GSMUA_Achr7G24830_001	Banana (Musa acuminata)	Transport	unclear
UN000218	51.3889	5e-14	AT5G65750	Arabidopsis thaliana	Redox regulation	unclear
UN000219	43.7956	5e-31	AT5G46230	Arabidopsis thaliana	Others	unclear
UN000221	52	5e-50	AT1G77810	Arabidopsis thaliana	Lipid/Carbohydrate metabolism	unclear
UN000222	52	4e-35	AT1G77810	Arabidopsis thaliana	Lipid/Carbohydrate metabolism	unclear
UN000223	52	3e-54	AT1G77810	Arabidopsis thaliana	Lipid/Carbohydrate metabolism	unclear
UN000226	61.1765	2e-175	AT3G28690	Arabidopsis thaliana	Protein degradation/modification	unclear
UN000227	61.1765	5e-175	AT3G28690	Arabidopsis thaliana	Protein degradation/modification	unclear
UN000228	61.1765	1e-174	AT3G28690	Arabidopsis thaliana	Protein degradation/modification	unclear
UN000229	61.1765	2e-173	AT3G28690	Arabidopsis thaliana	Protein degradation/modification	unclear
UN000231	40.5941	2e-18	AT1G73080	Arabidopsis thaliana	Protein degradation/modification	unclear
UN000232	35.2941	9e-28	AT1G23130	Arabidopsis thaliana	Others	unclear
UN000233	71.4286	7e-38	GSMUA_Achr3G11150_001	Banana (Musa acuminata)	Transcription factor and regulator	unclear
UN000235	62.2601	0	AB244622	Soybean (Glycine max)	Environmental factors (Salt)	unclear
UN000236	68.1818	4e-34	AB244622	Soybean (Glycine max)	Environmental factors (Salt)	unclear
UN000237	68.1818	4e-34	AB244622	Soybean (Glycine max)	Environmental factors (Salt)	unclear
UN000238	59.2292	0	AB244622	Soybean (Glycine max)	Environmental factors (Salt)	unclear
UN000249	38.6792	2e-12	GSMUA_Achr9G10860_001	Banana (Musa acuminata)	MISC	unclear
UN000253	26.5432	1e-11	GSMUA_AchrUn_randomG06110_001	Banana (Musa acuminata)	Not assigned	unclear
UN000254	29.1925	7e-11	AT1G29260	Arabidopsis thaliana	Redox regulation	unclear
UN000255	99.3421	0	AT5G03240	Arabidopsis thaliana	Others	unclear
UN000259	32.9114	7e-21	AT1G77680	Arabidopsis thaliana	Nucleic acid degradation	unclear
UN000261	51.4793	1e-49	AT5G66290	Arabidopsis thaliana	Others	unclear
UN000262	46.8421	2e-48	AT5G66290	Arabidopsis thaliana	Others	unclear
UN000267	65.7895	3e-122	GSMUA_AchrUn_randomG06130_001	Banana (Musa acuminata)	Cell wall metabolism	unclear
UN000268	65.7895	2e-123	GSMUA_AchrUn_randomG06130_001	Banana (Musa acuminata)	Cell wall metabolism	unclear
UN000270	33.7143	2e-12	AT1G21980	Arabidopsis thaliana	Signal transduction	unclear
UN000273	30.7292	1e-18	AT2G35800	Arabidopsis thaliana	Others	unclear
UN000274	29.6875	6e-25	AT2G35800	Arabidopsis thaliana	Others	unclear
UN000284	32.2222	2e-09	AT5G06210	Arabidopsis thaliana	Others	unclear
UN000285	50	4e-13	AT1G77840	Arabidopsis thaliana	Others( translation )	unclear
UN000286	78.5714	2e-170	GSMUA_Achr5G10040_001	Banana (Musa acuminata)	Cell and development	unclear
UN000287	30.9278	2e-17	AT3G21960	Arabidopsis thaliana	Others	unclear
UN000293	34.1667	7e-12	AT5G09320	Arabidopsis thaliana	Others	unclear
UN000294	34.1667	1e-11	AT5G09320	Arabidopsis thaliana	Others	unclear
UN000296	34.1667	7e-12	AT5G09320	Arabidopsis thaliana	Others	unclear
UN000297	34.1667	1e-11	AT5G09320	Arabidopsis thaliana	Others	unclear
UN000302	66.7674	4e-134	GSMUA_Achr10G23410_001	Banana (Musa acuminata)	Transport	unclear
UN000303	69.8276	1e-106	GSMUA_Achr10G23410_001	Banana (Musa acuminata)	Transport	unclear
UN000304	76.3441	1e-42	AT2G43400	Arabidopsis thaliana	Protein degradation/modification	delay
UN000305	94.2857	5e-53	AT2G43400	Arabidopsis thaliana	Protein degradation/modification	delay
UN000307	37.6344	1e-08	AT5G08560	Arabidopsis thaliana	Others	unclear
UN000308	94.2857	4e-14	AT2G43400	Arabidopsis thaliana	Protein degradation/modification	delay
UN000309	37.6623	2e-10	AT1G77760	Arabidopsis thaliana	Nutrient recycling(nitrate)	unclear
UN000310	33	4e-07	GSMUA_Achr2G12090_001	Banana (Musa acuminata)	Nucleotide metabolism	unclear
UN000311	26.9784	2e-15	GSMUA_Achr2G12090_001	Banana (Musa acuminata)	Nucleotide metabolism	unclear
UN000313	31.3559	3e-07	GSMUA_Achr2G12090_001	Banana (Musa acuminata)	Nucleotide metabolism	unclear
UN000314	27.8689	8e-14	GSMUA_Achr2G12090_001	Banana (Musa acuminata)	Nucleotide metabolism	unclear
UN000321	28.5714	9e-24	AT3G48000	Arabidopsis thaliana	Lipid/Carbohydrate metabolism:dehydrogenase	unclear
UN000322	28.0285	1e-37	AT3G48000	Arabidopsis thaliana	Lipid/Carbohydrate metabolism:dehydrogenase	unclear
UN000323	28.3333	1e-32	AT3G48000	Arabidopsis thaliana	Lipid/Carbohydrate metabolism:dehydrogenase	unclear
UN000324	32.3529	2e-24	AT1G54100	Arabidopsis thaliana	Lipid/Carbohydrate metabolism:fatty acid catabolism	unclear
UN000325	28.0285	1e-37	AT3G48000	Arabidopsis thaliana	Lipid/Carbohydrate metabolism:dehydrogenase	unclear
UN000326	30.0699	1e-32	AT3G48000	Arabidopsis thaliana	Lipid/Carbohydrate metabolism:dehydrogenase	unclear
UN000327	29.2237	2e-32	AT3G48000	Arabidopsis thaliana	Lipid/Carbohydrate metabolism:dehydrogenase	unclear
UN000328	28.3333	1e-32	AT3G48000	Arabidopsis thaliana	Lipid/Carbohydrate metabolism:dehydrogenase	unclear
UN000329	22.1687	2e-19	AT4G12120	Arabidopsis thaliana	Others	unclear
UN000330	28.9157	1e-22	AT3G48000	Arabidopsis thaliana	Lipid/Carbohydrate metabolism:dehydrogenase	unclear
UN000331	30.0699	6e-09	AT3G48000	Arabidopsis thaliana	Lipid/Carbohydrate metabolism:dehydrogenase	unclear
UN000332	28.0285	1e-37	AT3G48000	Arabidopsis thaliana	Lipid/Carbohydrate metabolism:dehydrogenase	unclear
UN000333	29.2237	5e-20	AT3G48000	Arabidopsis thaliana	Lipid/Carbohydrate metabolism:dehydrogenase	unclear
UN000336	80.829	0	AY032953	Rose (Rosa hybrida)	Signal transduction	unclear
UN000338	33.9623	4e-13	AT4G14540	Arabidopsis thaliana	Transcription regulation:CCAAT-HAP3	unclear
UN000339	37.7682	5e-31	AT3G19580	Arabidopsis thaliana	Transcription regulation:C2H2	unclear
UN000340	33.9623	4e-13	AT4G14540	Arabidopsis thaliana	Transcription regulation:CCAAT-HAP3	unclear
UN000345	58.3851	8e-52	AT3G46230	Arabidopsis thaliana	Others	unclear
UN000347	25.7764	5e-22	AT5G58170	Arabidopsis thaliana	Others	unclear
UN000348	25.3521	7e-14	AT5G58170	Arabidopsis thaliana	Others	unclear
UN000357	58.3333	9e-09	AT1G13245	Arabidopsis thaliana	Others	unclear
UN000360	76.7773	7e-87	AT5G19900	Arabidopsis thaliana	Others	unclear
UN000362	56.1033	9e-150	GSMUA_Achr8G07370_001	Banana (Musa acuminata)	Cell and development	unclear
UN000363	60.8571	3e-150	AT5G18630	Arabidopsis thaliana	Others	unclear
UN000364	61.6071	3e-146	AT5G18630	Arabidopsis thaliana	Others	unclear
UN000366	73.7527	0	AT1G78130	Arabidopsis thaliana	Others( transport)	unclear
UN000367	73.7527	0	AT1G78130	Arabidopsis thaliana	Others( transport)	unclear
UN000371	42.9878	8e-78	AT4G29360	Arabidopsis thaliana	Lipid/Carbohydrate metabolism	unclear
UN000374	84	0	GSMUA_Achr10G12410_001	Banana (Musa acuminata)	Energy metabolism	unclear
UN000375	66.9841	1e-155	GSMUA_Achr10G12410_001	Banana (Musa acuminata)	Energy metabolism	unclear
UN000377	41.2979	2e-84	AT1G02860	Arabidopsis thaliana	Protein degradation/modification:protein ubiquitination	delay
UN000382	66.3009	0	AT1G65730	Arabidopsis thaliana	Nutrient recycling	unclear
UN000390	64.1791	7e-73	GSMUA_Achr3G11040_001	Banana (Musa acuminata)	Transport	unclear
UN000391	62.5616	8e-85	GSMUA_Achr3G11040_001	Banana (Musa acuminata)	Transport	unclear
UN000393	31.7647	2e-18	AT4G28550	Arabidopsis thaliana	Signal transduction	unclear
UN000397	30.8989	1e-54	AT1G67500	Arabidopsis thaliana	Transcription regulation	unclear
UN000401	82.3799	0	AT5G43900	Arabidopsis thaliana	Others:Structural	unclear
UN000402	82.8479	0	AT5G43900	Arabidopsis thaliana	Others:Structural	unclear
UN000403	82.3799	0	AT5G43900	Arabidopsis thaliana	Others:Structural	unclear
UN000404	82.8479	0	AT5G43900	Arabidopsis thaliana	Others:Structural	unclear
UN000422	48.1928	2e-30	AT5G64930	Arabidopsis thaliana	Hormone response pathway:SA	promote
UN000431	27.9762	5e-07	GSMUA_Achr9G10860_001	Banana (Musa acuminata)	MISC	unclear
UN000432	27.9762	5e-07	GSMUA_Achr9G10860_001	Banana (Musa acuminata)	MISC	unclear
UN000433	27.9762	4e-07	GSMUA_Achr9G10860_001	Banana (Musa acuminata)	MISC	unclear
UN000437	32.9268	4e-17	AT2G36950	Arabidopsis thaliana	Others:Metal binding	unclear
UN000438	53.6643	7e-145	AT2G39570	Arabidopsis thaliana	Protein degradation/modification	unclear
UN000439	38.4615	1e-69	AT1G22460	Arabidopsis thaliana	Others	unclear
UN000444	73.8095	5e-13	AT5G53350	Arabidopsis thaliana	Protein degradation/modification:protease	unclear
UN000445	88.0841	0	LOC_Os01g50770	Rice (Oryza sativa)	Protein degradation/modification	delay
UN000450	50.8197	8e-15	AT1G76580	Arabidopsis thaliana	Transcription regulation	unclear
UN000453	29.2096	1e-35	AT2G43770	Arabidopsis thaliana	Transcription regulation:nucleotide binding	unclear
UN000454	28.4585	4e-25	AT5G25150	Arabidopsis thaliana	Transcription regulation	unclear
UN000461	53.5109	5e-145	AT2G17760	Arabidopsis thaliana	Protein degradation/modification	unclear
UN000462	54.955	5e-118	AT2G17760	Arabidopsis thaliana	Protein degradation/modification	unclear
UN000463	54.2424	1e-115	AT2G17760	Arabidopsis thaliana	Protein degradation/modification	unclear
UN000464	52.9268	1e-141	AT2G17760	Arabidopsis thaliana	Protein degradation/modification	unclear
UN000465	52.1084	1e-103	AT2G44850	Arabidopsis thaliana	Others	unclear
UN000466	52.1084	2e-103	AT2G44850	Arabidopsis thaliana	Others	unclear
UN000467	65.4255	2e-173	AT5G44290	Arabidopsis thaliana	Protein degradation/modification	unclear
UN000468	37.276	3e-49	AT1G09390	Arabidopsis thaliana	Lipid/Carbohydrate metabolism	unclear
UN000470	27.6224	1e-15	AT2G19120	Arabidopsis thaliana	Nucleic acid degradation	unclear
UN000471	27.6224	1e-15	AT2G19120	Arabidopsis thaliana	Nucleic acid degradation	unclear
UN000472	27.6224	1e-15	AT2G19120	Arabidopsis thaliana	Nucleic acid degradation	unclear
UN000473	27.6224	1e-15	AT2G19120	Arabidopsis thaliana	Nucleic acid degradation	unclear
UN000477	43.5821	5e-70	AT3G51970	Arabidopsis thaliana	Lipid/Carbohydrate metabolism	delay
UN000479	43.5821	4e-70	AT3G51970	Arabidopsis thaliana	Lipid/Carbohydrate metabolism	delay
UN000480	43.5821	5e-70	AT3G51970	Arabidopsis thaliana	Lipid/Carbohydrate metabolism	delay
UN000481	43.5821	5e-70	AT3G51970	Arabidopsis thaliana	Lipid/Carbohydrate metabolism	delay
UN000482	43.5821	5e-70	AT3G51970	Arabidopsis thaliana	Lipid/Carbohydrate metabolism	delay
UN000483	43.5821	4e-70	AT3G51970	Arabidopsis thaliana	Lipid/Carbohydrate metabolism	delay
UN000486	86.2069	3e-12	AT5G13700	Arabidopsis thaliana	Hormone response pathway	unclear
UN000487	32.2835	4e-13	AT3G06190	Arabidopsis thaliana	Others	unclear
UN000491	30.8989	6e-09	AT5G25150	Arabidopsis thaliana	Transcription regulation	unclear
UN000492	30.8989	1e-08	AT5G25150	Arabidopsis thaliana	Transcription regulation	unclear
UN000493	40	5e-08	AT5G25150	Arabidopsis thaliana	Transcription regulation	unclear
UN000494	40.7407	1e-07	AT5G25150	Arabidopsis thaliana	Transcription regulation	unclear
UN000496	27.809	1e-23	AT4G12570	Arabidopsis thaliana	Protein degradation/modification:E3 ubiquitin ligase	delay
UN000506	21.911	2e-25	AT3G07100	Arabidopsis thaliana	Nutrient recycling	unclear
UN000507	54.9107	2e-71	AT4G30110	Arabidopsis thaliana	Others	unclear
UN000516	36.3043	3e-88	AT3G23640	Arabidopsis thaliana	Others	unclear
UN000517	42.6667	1e-47	AT3G08720	Arabidopsis thaliana	Protein degradation/modification:protein kinase and phosphatases	unclear
UN000520	66.0526	3e-176	AT5G26040	Arabidopsis thaliana	Others	unclear
UN000521	72.5	1e-139	AT5G26040	Arabidopsis thaliana	Others	unclear
UN000522	72.5	1e-139	AT5G26040	Arabidopsis thaliana	Others	unclear
UN000534	67.5676	5e-30	CX539597	Medicago truncatula	Transcription regulation:MADS	unclear
UN000553	31.8182	2e-07	AT5G66180	Arabidopsis thaliana	Others	unclear
UN000555	31.8182	1e-07	AT5G66180	Arabidopsis thaliana	Others	unclear
UN000557	54.5455	0	AT5G16520	Arabidopsis thaliana	Others	unclear
UN000558	52.0788	1e-140	AT5G16520	Arabidopsis thaliana	Others	unclear
UN000559	64.375	6e-140	AT5G16520	Arabidopsis thaliana	Others	unclear
UN000565	83.7302	2e-86	AT2G07741	Arabidopsis thaliana	Others(transport)	unclear
UN000566	28.4404	1e-27	AT4G39910	Arabidopsis thaliana	Others	unclear
UN000579	69.5082	7e-139	GSMUA_Achr7G05830_001	Banana (Musa acuminata)	Transport	unclear
UN000593	40	2e-08	AT5G08560	Arabidopsis thaliana	Others	unclear
UN000594	37.6344	1e-08	AT5G08560	Arabidopsis thaliana	Others	unclear
UN000595	37.6344	1e-08	AT5G08560	Arabidopsis thaliana	Others	unclear
UN000596	40	2e-08	AT5G08560	Arabidopsis thaliana	Others	unclear
UN000597	37.6344	1e-08	AT5G08560	Arabidopsis thaliana	Others	unclear
UN000598	37.6344	1e-08	AT5G08560	Arabidopsis thaliana	Others	unclear
UN000599	37.6344	1e-08	AT5G08560	Arabidopsis thaliana	Others	unclear
UN000600	37.6344	1e-08	AT5G08560	Arabidopsis thaliana	Others	unclear
UN000607	75.3623	1e-55	GRMZM2G456217	Maize (Zea mays)	Protein.degradation.cysteine protease	unclear
UN000608	79.4286	2e-95	GRMZM2G456217	Maize (Zea mays)	Protein.degradation.cysteine protease	unclear
UN000610	81.8182	1e-30	GSMUA_Achr6G11840_001	Banana (Musa acuminata)	Energy metabolism	unclear
UN000617	39.7727	6e-10	AT5G06460	Arabidopsis thaliana	Others	unclear
UN000623	75.7937	3e-123	AT5G41800	Arabidopsis thaliana	Others	unclear
UN000624	76.6892	1e-167	GSMUA_Achr3G08700_001	Banana (Musa acuminata)	Turnover DNA-RNA-protein	unclear
UN000625	76.6892	3e-166	GSMUA_Achr3G08700_001	Banana (Musa acuminata)	Turnover DNA-RNA-protein	unclear
UN000626	40.3846	7e-07	AT2G32950	Arabidopsis thaliana	Signal transduction (Light)	unclear
UN000627	76.6892	2e-167	GSMUA_Achr3G08700_001	Banana (Musa acuminata)	Turnover DNA-RNA-protein	unclear
UN000630	74.8387	1e-73	AM939958	Wheat (Triticum turgidum)	Others	unclear
UN000631	26.1146	4e-13	AT4G19890	Arabidopsis thaliana	Others	promote
UN000634	39.2473	4e-59	AT4G19810	Arabidopsis thaliana	Lipid/Carbohydrate metabolism	unclear
UN000639	41.4286	2e-21	GSMUA_Achr1G06170_001	Banana (Musa acuminata)	Cell and development	unclear
UN000640	35.4086	7e-35	GSMUA_Achr1G06170_001	Banana (Musa acuminata)	Cell and development	unclear
UN000641	59.7531	9e-170	AT1G45150	Arabidopsis thaliana	Others	unclear
UN000642	75.2852	0	AT1G45150	Arabidopsis thaliana	Others	unclear
UN000643	75.2852	0	AT1G45150	Arabidopsis thaliana	Others	unclear
UN000644	54.2299	0	AT3G60160	Arabidopsis thaliana	Nutrient recycling	unclear
UN000645	60.7362	3e-69	AT1G02335	Arabidopsis thaliana	Nutrient recycling	unclear
UN000646	63.2653	1e-85	AT1G09560	Arabidopsis thaliana	Nutrient recycling	unclear
UN000647	44.5434	4e-111	AT2G23900	Arabidopsis thaliana	Lipid/Carbohydrate metabolism	unclear
UN000652	44.086	5e-54	AT1G18160	Arabidopsis thaliana	Signal transduction	unclear
UN000653	42.8571	6e-59	AT1G18160	Arabidopsis thaliana	Signal transduction	unclear
UN000654	42.8571	4e-59	AT1G18160	Arabidopsis thaliana	Signal transduction	unclear
UN000664	74.2268	8e-58	AT1G60440	Arabidopsis thaliana	Others(pantothenate kinase activity)	unclear
UN000665	40.3509	1e-24	GSMUA_AchrUn_randomG14830_001	Banana (Musa acuminata)	Turnover DNA-RNA-protein	unclear
UN000668	57.0286	0	AT5G62000	Arabidopsis thaliana	Hormone response pathway:Auxin	promote
UN000670	57.0286	0	AT5G62000	Arabidopsis thaliana	Hormone response pathway:Auxin	promote
UN000671	58.4	0	AT5G62000	Arabidopsis thaliana	Hormone response pathway:Auxin	promote
UN000672	58.4	0	AT5G62000	Arabidopsis thaliana	Hormone response pathway:Auxin	promote
UN000673	66.6667	5e-18	HQ236013	Solanaceae (Nicotiana attenuata)	Signal transduction:MAPK	promote
UN000674	78.8961	0	HQ236013	Solanaceae (Nicotiana attenuata)	Signal transduction:MAPK	promote
UN000675	78.8961	0	HQ236013	Solanaceae (Nicotiana attenuata)	Signal transduction:MAPK	promote
UN000680	40.2299	3e-35	GSMUA_Achr7G23290_001	Banana (Musa acuminata)	Not assigned	unclear
UN000687	59.4595	1e-63	AT3G08860	Arabidopsis thaliana	Lipid/Carbohydrate metabolism	unclear
UN000689	44.7761	6e-15	AT5G05750	Arabidopsis thaliana	Protein degradation/modification	unclear
UN000695	33.8462	4e-95	GSMUA_Achr3G12280_001	Banana (Musa acuminata)	Not assigned	unclear
UN000696	38.6861	8e-24	GSMUA_Achr11G19390_001	Banana (Musa acuminata)	Not assigned	unclear
UN000697	38.6861	8e-24	GSMUA_Achr11G19390_001	Banana (Musa acuminata)	Not assigned	unclear
UN000698	67.9245	5e-22	GSMUA_Achr5G26970_001	Banana (Musa acuminata)	Oxidative stress	unclear
UN000700	55.7692	1e-120	AT3G15890	Arabidopsis thaliana	Protein degradation/modification	unclear
UN000702	52.3511	0	AT1G17340	Arabidopsis thaliana	Signal transduction	unclear
UN000707	48.2143	1e-134	AT2G22690	Arabidopsis thaliana	Others(zinc ion binding)	unclear
UN000708	57.7904	5e-132	AT3G25570	Arabidopsis thaliana	Others:unclear	unclear
UN000709	25.0729	2e-29	AT2G01740	Arabidopsis thaliana	Others:unknown	unclear
UN000710	39.4737	2e-13	AT4G00120	Arabidopsis thaliana	Transcription regulation	unclear
UN000716	30.8642	2e-43	AT1G22460	Arabidopsis thaliana	Others	unclear
UN000717	29.4326	7e-33	AT1G22460	Arabidopsis thaliana	Others	unclear
UN000726	59.0909	3e-13	AT3G27260	Arabidopsis thaliana	Transcription regulation:DNA-binding protein	unclear
UN000727	59.0909	6e-13	AT3G27260	Arabidopsis thaliana	Transcription regulation:DNA-binding protein	unclear
UN000728	28.0576	1e-12	AT1G80930	Arabidopsis thaliana	Others	unclear
UN000729	39.3939	3e-08	AT1G80930	Arabidopsis thaliana	Others	unclear
UN000732	61.1732	0	GSMUA_Achr9G13170_001	Banana (Musa acuminata)	Not assigned	unclear
UN000744	61.236	1e-65	AT2G26300	Arabidopsis thaliana	Signal transduction	unclear
UN000751	81.9277	4e-180	GSMUA_Achr10G18280_001	Banana (Musa acuminata)	Carbohydrate metabolism	unclear
UN000752	59.7368	2e-136	AT2G15900	Arabidopsis thaliana	Signal transduction	unclear
UN000755	42.1053	3e-24	AT3G58490	Arabidopsis thaliana	Others	unclear
UN000759	49.2537	4e-72	AT4G38360	Arabidopsis thaliana	Others	unclear
UN000764	28.1955	1e-14	AT3G16150	Arabidopsis thaliana	Others	unclear
UN000778	47.1455	2e-171	AT5G03260	Arabidopsis thaliana	Others	unclear
UN000779	48.9209	5e-70	AT3G45010	Arabidopsis thaliana	Protein degradation/modification	unclear
UN000780	48.9209	3e-70	AT3G45010	Arabidopsis thaliana	Protein degradation/modification	unclear
UN000781	48.9209	2e-72	AT3G45010	Arabidopsis thaliana	Protein degradation/modification	unclear
UN000788	24.3655	2e-14	AT2G43770	Arabidopsis thaliana	Transcription regulation:nucleotide binding	unclear
UN000795	58.2492	2e-124	AT4G28550	Arabidopsis thaliana	Signal transduction	unclear
UN000796	46.3351	2e-94	AT3G05400	Arabidopsis thaliana	Nutrient recycling	unclear
UN000797	46.7568	2e-91	AT3G05400	Arabidopsis thaliana	Nutrient recycling	unclear
UN000798	47.7273	2e-14	AT4G27080	Arabidopsis thaliana	Others	unclear
UN000801	30.1038	8e-19	AT1G51550	Arabidopsis thaliana	Protein degradation/modification	unclear
UN000802	30.1038	8e-19	AT1G51550	Arabidopsis thaliana	Protein degradation/modification	unclear
UN000803	30.1038	4e-19	AT1G51550	Arabidopsis thaliana	Protein degradation/modification	unclear
UN000804	30.1038	3e-19	AT1G51550	Arabidopsis thaliana	Protein degradation/modification	unclear
UN000805	63.1579	1e-66	AT5G50210	Arabidopsis thaliana	Redox regulation:ROS	delay
UN000806	63.3613	0	AT5G04540	Arabidopsis thaliana	Others	unclear
UN000807	63.3613	0	AT5G04540	Arabidopsis thaliana	Others	unclear
UN000808	67.3913	3e-175	AT5G04540	Arabidopsis thaliana	Others	unclear
UN000809	68.5358	4e-111	AT1G31130	Arabidopsis thaliana	Others	unclear
UN000810	67.3913	3e-175	AT5G04540	Arabidopsis thaliana	Others	unclear
UN000812	55.9006	2e-56	AT5G46410	Arabidopsis thaliana	Others	unclear
UN000826	50	3e-31	AT1G10040	Arabidopsis thaliana	Others	unclear
UN000827	31.0204	2e-18	AT4G11640	Arabidopsis thaliana	Others	unclear
UN000828	30.4878	2e-07	AT5G25150	Arabidopsis thaliana	Transcription regulation	unclear
UN000838	66.5328	0	LOC_Os02g08360	Rice (Oryza sativa)	Others:Protein biosynthesis	unclear
UN000852	71.0526	3e-57	GSMUA_Achr8G14690_001	Banana (Musa acuminata)	Transport	unclear
UN000855	42.9907	8e-115	AT1G73270	Arabidopsis thaliana	Protein degradation/modification	unclear
UN000856	53.913	9e-32	AT3G10450	Arabidopsis thaliana	Protein degradation/modification	unclear
UN000857	43.4004	3e-120	AT1G73270	Arabidopsis thaliana	Protein degradation/modification	unclear
UN000861	20.6667	8e-08	AT4G34830	Arabidopsis thaliana	Others	unclear
UN000862	21	1e-08	AT4G34830	Arabidopsis thaliana	Others	unclear
UN000864	65.6489	2e-55	AT5G66730	Arabidopsis thaliana	Transcription regulation	unclear
UN000867	32.9412	1e-07	GSMUA_Achr11G12770_001	Banana (Musa acuminata)	Cell and development	unclear
UN000869	67.2897	1e-101	AT5G07990	Arabidopsis thaliana	Redox regulation:flavonoid biosynthesis	unclear
UN000872	43.75	9e-91	AT4G21160	Arabidopsis thaliana	Others	unclear
UN000876	48.6877	0	AT4G34980	Arabidopsis thaliana	Others	unclear
UN000884	37.8613	4e-69	AT4G19810	Arabidopsis thaliana	Lipid/Carbohydrate metabolism	unclear
UN000887	73.4884	8e-94	AT5G01990	Arabidopsis thaliana	Hormone response pathway	unclear
UN000888	73.4884	2e-94	AT5G01990	Arabidopsis thaliana	Hormone response pathway	unclear
UN000890	68.9655	2e-33	AT2G32090	Arabidopsis thaliana	Lipid/Carbohydrate metabolism	unclear
UN000911	48.0392	2e-25	AT2G47890	Arabidopsis thaliana	Transcription regulation	unclear
UN000917	23.4375	1e-12	GSMUA_Achr9G10860_001	Banana (Musa acuminata)	MISC	unclear
UN000925	87.2	4e-67	AT2G07675	Arabidopsis thaliana	Others(translation)	unclear
UN000929	55.9441	3e-46	GSMUA_AchrUn_randomG06110_001	Banana (Musa acuminata)	Not assigned	unclear
UN000932	39.2045	3e-58	AT4G15020	Arabidopsis thaliana	Others	unclear
UN000934	50.9554	7e-41	AT1G09910	Arabidopsis thaliana	Lipid/Carbohydrate metabolism	unclear
UN000935	50.9554	9e-41	AT1G09910	Arabidopsis thaliana	Lipid/Carbohydrate metabolism	unclear
UN000961	72.8814	1e-26	LOC_Os07g49400	Rice (Oryza sativa)	Others:Detoxification	unclear
UN000967	41.3333	2e-33	GSMUA_Achr5G00080_001	Banana (Musa acuminata)	Cell and development	unclear
UN000969	65.8824	3e-74	AT3G22370	Arabidopsis thaliana	Redox regulation:Antioxidants	unclear
UN000975	31.5534	2e-17	AT5G57950	Arabidopsis thaliana	Signal transduction	unclear
UN000978	46.5438	8e-86	GSMUA_Achr7G15090_001	Banana (Musa acuminata)	Transcription factor and regulator	unclear
UN000980	70.339	9e-100	GSMUA_Achr1G22150_001	Banana (Musa acuminata)	Signal transduction	unclear
UN000984	73.6749	0	AT4G21120	Arabidopsis thaliana	Nutrient recycling	unclear
UN000985	36.2245	4e-26	AT3G05970	Arabidopsis thaliana	Lipid/Carbohydrate metabolism:fatty acid catabolism	unclear
UN000993	88	4e-22	LOC_Os10g41534	Rice (Oryza sativa)	Others	unclear
UN000996	73.8739	9e-45	AT4G29130	Arabidopsis thaliana	Others:Glucose	promote
UN000998	77.5	3e-64	AT4G31550	Arabidopsis thaliana	Transcription regulation:WRKY	unclear
UN000999	88.4462	0	AT2G07698	Arabidopsis thaliana	Others(transport)	unclear
UN001000	37.3737	1e-54	GSMUA_Achr11G19390_001	Banana (Musa acuminata)	Not assigned	unclear
UN001004	53.2567	2e-92	AT3G01980	Arabidopsis thaliana	Redox regulation	unclear
UN001007	44.4444	2e-65	AT3G52080	Arabidopsis thaliana	Others	unclear
UN001008	87.0588	0	AT1G72730	Arabidopsis thaliana	Others( helicase activity)	unclear
UN001011	28.9773	5e-12	AT5G46410	Arabidopsis thaliana	Others	unclear
UN001015	60.9756	5e-35	GSMUA_Achr3G26090_001	Banana (Musa acuminata)	Transcription factor and regulator	unclear
UN001017	46.8354	4e-88	GSMUA_Achr9G27610_001	Banana (Musa acuminata)	Cell wall metabolism	unclear
UN001019	63.3028	7e-85	AT5G66930	Arabidopsis thaliana	Others	unclear
UN001022	49.8195	5e-91	GSMUA_AchrUn_randomG18310_001	Banana (Musa acuminata)	Transport	unclear
UN001024	29.8734	6e-45	LOC_Os02g49800	Rice (Oryza sativa)	Nutrient recycling:Macromolecule metabolism	unclear
UN001031	60.1562	2e-45	AT1G08940	Arabidopsis thaliana	Lipid/Carbohydrate metabolism	unclear
UN001033	60.3774	9e-150	AT1G79520	Arabidopsis thaliana	Nutrient recycling	unclear
UN001037	34.9462	2e-20	AT4G23150	Arabidopsis thaliana	Protein degradation/modification:phosphorylation	unclear
UN001041	49.505	2e-26	AT1G50640	Arabidopsis thaliana	Hormone response pathway:ET	unclear
UN001043	50.1873	8e-90	AT1G73270	Arabidopsis thaliana	Protein degradation/modification	unclear
UN001050	96.4286	9e-13	AT2G42010	Arabidopsis thaliana	Lipid/Carbohydrate metabolism:phospholipase D activity	unclear
UN001051	67.8284	0	GSMUA_AchrUn_randomG24970_001	Banana (Musa acuminata)	Cell and development	unclear
UN001053	54.2056	4e-28	AT5G51070	Arabidopsis thaliana	Others:Defense and cell rescue mechanisms	unclear
UN001054	40.5405	5e-11	AT2G21660	Arabidopsis thaliana	Others	promote
UN001058	68	1e-29	AT4G26440	Arabidopsis thaliana	Transcription regulation	unclear
UN001063	61.9048	3e-40	AT5G16370	Arabidopsis thaliana	Others	unclear
UN001068	88.6792	1e-141	AT2G07687	Arabidopsis thaliana	Others(transport)	unclear
UN001073	39.7959	5e-30	AT3G62240	Arabidopsis thaliana	Transcription regulation	unclear
UN001075	50.495	3e-24	AT1G50640	Arabidopsis thaliana	Hormone response pathway:ET	unclear
UN001076	30.7522	1e-50	AT1G08230	Arabidopsis thaliana	Nucleic acid degradation	unclear
UN001082	58.1395	8e-07	GSMUA_Achr8G28000_001	Banana (Musa acuminata)	Amino acid metabolism	unclear
UN001084	29.1159	7e-74	AT4G23700	Arabidopsis thaliana	Nutrient recycling	unclear
UN001085	70.679	4e-164	AT4G39770	Arabidopsis thaliana	Others	unclear
UN001087	79.8932	0	GSMUA_Achr2G06680_001	Banana (Musa acuminata)	Carbohydrate metabolism	unclear
UN001088	47.5524	2e-30	AT1G79680	Arabidopsis thaliana	Lipid/Carbohydrate metabolism	unclear
UN001089	34.6032	1e-25	AT5G53420	Arabidopsis thaliana	Others	unclear
UN001091	68.6047	2e-167	AT5G13750	Arabidopsis thaliana	Nutrient recycling	unclear
UN001096	74.9415	0	AT2G47160	Arabidopsis thaliana	Others	unclear
UN001102	27.6596	4e-13	AT2G43770	Arabidopsis thaliana	Transcription regulation:nucleotide binding	unclear
UN001103	63.3626	0	AT4G23700	Arabidopsis thaliana	Nutrient recycling	unclear
UN001109	46.6307	1e-81	L14953	Tobacco (Nicotiana tabacum)	Redox regulation	promote
UN001112	60.1083	0	AB018442	Rice (Oryza sativa)	Signal transduction:Light	promote
UN001113	41.8033	1e-47	AT5G60910	Arabidopsis thaliana	Transcription regulation:MADS	promote
UN001115	35.4167	1e-13	AT3G63010	Arabidopsis thaliana	Hormone response pathway	unclear
UN001122	68.9655	3e-08	GSMUA_Achr9G26330_001	Banana (Musa acuminata)	Cell and development	unclear
UN001130	76.7196	5e-96	AT3G26100	Arabidopsis thaliana	Signal transduction:Ran GTPase binding	unclear
UN001131	58.9041	4e-61	GSMUA_AchrUn_randomG06110_001	Banana (Musa acuminata)	Not assigned	unclear
UN001144	59.6491	8e-134	GSMUA_Achr8G11320_001	Banana (Musa acuminata)	Stress	unclear
UN001147	74.4472	0	GSMUA_Achr11G10760_001	Banana (Musa acuminata)	Energy metabolism	unclear
UN001155	61.4958	2e-129	GSMUA_Achr10G23410_001	Banana (Musa acuminata)	Transport	unclear
UN001165	59.4828	5e-74	AT3G07260	Arabidopsis thaliana	Others	unclear
UN001166	80.1587	2e-152	AT2G43400	Arabidopsis thaliana	Protein degradation/modification	delay
UN001169	88.3721	4e-21	AT4G14540	Arabidopsis thaliana	Transcription regulation:CCAAT-HAP3	unclear
UN001170	27.5472	1e-16	AT5G14970	Arabidopsis thaliana	Others	unclear
UN001177	78.75	1e-138	AT2G43400	Arabidopsis thaliana	Protein degradation/modification	delay
UN001183	50.9333	1e-114	AT5G13160	Arabidopsis thaliana	Protein degradation/modification	unclear
UN001187	51.6949	2e-72	AT3G01980	Arabidopsis thaliana	Redox regulation	unclear
UN001188	94.2857	4e-14	AT2G43400	Arabidopsis thaliana	Protein degradation/modification	delay
UN001191	37	8e-11	AT5G04760	Arabidopsis thaliana	Transcription regulation:MYB	unclear
UN001195	51.0638	8e-155	GSMUA_Achr1G15690_001	Banana (Musa acuminata)	Cell and development	unclear
UN001196	48.0249	1e-109	GSMUA_Achr1G15690_001	Banana (Musa acuminata)	Cell and development	unclear
UN001198	78.75	7e-84	AT2G43400	Arabidopsis thaliana	Protein degradation/modification	delay
UN001209	39.2523	1e-14	AT5G63370	Arabidopsis thaliana	Protein degradation/modification	unclear
UN001213	68.4211	1e-29	AT1G02670	Arabidopsis thaliana	Transcription regulation	unclear
UN001218	48.1481	6e-24	AT4G34860	Arabidopsis thaliana	Lipid/Carbohydrate metabolism	unclear
UN001219	32	4e-41	GSMUA_Achr3G12280_001	Banana (Musa acuminata)	Not assigned	unclear
UN001221	78.2258	0	GSMUA_Achr9G11850_001	Banana (Musa acuminata)	Carbohydrate metabolism	unclear
UN001223	57.234	0	AT1G22400	Arabidopsis thaliana	Others	unclear
UN001224	50.3546	9e-117	AT4G31420	Arabidopsis thaliana	Transcription regulation	unclear
UN001227	81.5385	3e-91	AT4G30270	Arabidopsis thaliana	Lipid/Carbohydrate metabolism	unclear
UN001231	58.3851	1e-51	AT3G46230	Arabidopsis thaliana	Others	unclear
UN001232	73.3453	0	AT2G39480	Arabidopsis thaliana	Others:ATPase	unclear
UN001233	75.8497	0	AT2G39480	Arabidopsis thaliana	Others:ATPase	unclear
UN001234	33.3333	4e-56	AT5G63120	Arabidopsis thaliana	Others	unclear
UN001235	38.8889	1e-09	AT3G26100	Arabidopsis thaliana	Signal transduction:Ran GTPase binding	unclear
UN001236	30.4094	2e-14	AT3G26100	Arabidopsis thaliana	Signal transduction:Ran GTPase binding	unclear
UN001238	90.2564	0	AT2G07727	Arabidopsis thaliana	Redox regulation	unclear
UN001249	40.7767	4e-53	GSMUA_Achr3G23620_001	Banana (Musa acuminata)	Transport	unclear
UN001253	61.3843	0	GSMUA_Achr5G19880_001	Banana (Musa acuminata)	Carbohydrate metabolism	unclear
UN001258	33.4615	3e-31	AT5G63120	Arabidopsis thaliana	Others	unclear
UN001260	64.6409	2e-77	AT5G10480	Arabidopsis thaliana	Signal transduction:tyrosine phosphatase	unclear
UN001264	19.8718	4e-08	AT1G64740	Arabidopsis thaliana	Others(cytoskeleton)	unclear
UN001270	70.3704	9e-36	AT2G20700	Arabidopsis thaliana	Others	unclear
UN001274	42.4658	2e-08	AT1G20630	Arabidopsis thaliana	Redox regulation	unclear
UN001281	53.5714	4e-42	AT2G19690	Arabidopsis thaliana	Others:unknown	unclear
UN001290	41.2844	1e-19	GSMUA_Achr10G07870_001	Banana (Musa acuminata)	Turnover DNA-RNA-protein	unclear
UN001297	72.9293	0	AT3G55610	Arabidopsis thaliana	Others	unclear
UN001302	61.0169	2e-09	GSMUA_Achr2G09630_001	Banana (Musa acuminata)	Not assigned	unclear
UN001304	68	4e-09	AT3G58750	Arabidopsis thaliana	Others	unclear
UN001307	84.3234	0	GSMUA_Achr5G02740_001	Banana (Musa acuminata)	Amino acid metabolism	unclear
UN001310	43.2099	1e-80	AT3G16800	Arabidopsis thaliana	Protein degradation/modification	unclear
UN001311	33.7386	1e-26	GSMUA_Achr11G06720_001	Banana (Musa acuminata)	Transport	unclear
UN001313	64.0777	6e-85	AT5G13110	Arabidopsis thaliana	Lipid/Carbohydrate metabolism	unclear
UN001317	63.6364	2e-14	GSMUA_Achr8G22340_001	Banana (Musa acuminata)	Not assigned	unclear
UN001318	59.5506	9e-136	AT4G21160	Arabidopsis thaliana	Others	unclear
UN001319	52.7778	3e-127	AT3G51430	Arabidopsis thaliana	Others:strictosidine synthase	unclear
UN001321	27.6817	8e-22	AT4G28550	Arabidopsis thaliana	Signal transduction	unclear
UN001328	42.1405	4e-75	AT3G16800	Arabidopsis thaliana	Protein degradation/modification	unclear
UN001333	64.8649	2e-25	AT3G51895	Arabidopsis thaliana	Others	unclear
UN001335	61.4973	2e-112	AT3G05210	Arabidopsis thaliana	Nucleic acid degradation	unclear
UN001345	48.0349	1e-54	AT5G19430	Arabidopsis thaliana	Transcription regulation	unclear
UN001346	67.7778	1e-35	AT4G28300	Arabidopsis thaliana	Protein degradation/modification	unclear
UN001347	29.4118	4e-23	LOC_Os01g08270	Rice (Oryza sativa)	Others:Protein biosynthesis	unclear
UN001352	59.2105	8e-18	AT5G18610	Arabidopsis thaliana	Protein degradation/modification	unclear
UN001356	84.8718	0	AT3G57880	Arabidopsis thaliana	Others	unclear
UN001357	84.8912	0	AT3G57880	Arabidopsis thaliana	Others	unclear
UN001360	64.7059	4e-11	AT5G58870	Arabidopsis thaliana	Protein degradation/modification	unclear
UN001365	28.6624	1e-29	AT2G20560	Arabidopsis thaliana	Protein degradation/modification(protein folding)	unclear
UN001371	39.5062	2e-09	AT4G23120	Arabidopsis thaliana	Others	unclear
UN001372	66.9439	0	GSMUA_Achr10G18280_001	Banana (Musa acuminata)	Carbohydrate metabolism	unclear
UN001373	43.4783	2e-15	AT1G32120	Arabidopsis thaliana	Others	unclear
UN001374	43.4783	2e-15	AT1G32120	Arabidopsis thaliana	Others	unclear
UN001377	31.2775	4e-23	AT5G63120	Arabidopsis thaliana	Others	unclear
UN001386	41.9753	2e-10	AT5G63370	Arabidopsis thaliana	Protein degradation/modification	unclear
UN001390	54.5073	6e-164	GSMUA_Achr8G11320_001	Banana (Musa acuminata)	Stress	unclear
UN001393	55.7377	3e-113	AT4G27000	Arabidopsis thaliana	Others	unclear
UN001399	70.3431	4e-178	AT3G48530	Arabidopsis thaliana	Others	unclear
UN001409	58.3893	2e-50	GSMUA_Achr6G02650_001	Banana (Musa acuminata)	Energy metabolism	unclear
UN001410	52.5751	2e-147	AT2G28350	Arabidopsis thaliana	Hormone response pathway:Auxin	unclear
UN001414	34.7826	3e-16	AT1G67810	Arabidopsis thaliana	Others:unknown	unclear
UN001416	52	3e-13	AT5G13140	Arabidopsis thaliana	Others	unclear
UN001421	36.3636	4e-12	AT4G27450	Arabidopsis thaliana	Others	unclear
UN001426	29.4574	2e-16	AT2G34380	Arabidopsis thaliana	Others	unclear
UN001427	35.8382	2e-60	AT1G22460	Arabidopsis thaliana	Others	unclear
UN001428	42.8977	1e-90	AT3G16800	Arabidopsis thaliana	Protein degradation/modification	unclear
UN001429	42.1405	2e-75	AT3G16800	Arabidopsis thaliana	Protein degradation/modification	unclear
UN001430	42.1405	3e-75	AT3G16800	Arabidopsis thaliana	Protein degradation/modification	unclear
UN001432	84.0909	1e-18	LOC_Os09g30400	Rice (Oryza sativa)	Transcription regulation:WRKY	unclear
UN001433	53.2895	8e-90	AT4G03390	Arabidopsis thaliana	Others	unclear
UN001447	68.5121	1e-121	AT1G02080	Arabidopsis thaliana	Transcription regulation	unclear
UN001454	74.4444	2e-44	AT5G13080	Arabidopsis thaliana	Transcription regulation:WRKY	unclear
UN001455	91.1765	7e-36	AT5G13080	Arabidopsis thaliana	Transcription regulation:WRKY	unclear
UN001459	79.5455	1e-68	AT5G65750	Arabidopsis thaliana	Redox regulation	unclear
UN001465	69.4118	2e-74	AT1G19310	Arabidopsis thaliana	Transcription regulation	unclear
UN001466	69.4118	8e-73	AT1G19310	Arabidopsis thaliana	Transcription regulation	unclear
UN001467	69.3333	9e-22	AT2G31305	Arabidopsis thaliana	Protein degradation/modification	unclear
UN001469	45.7364	5e-92	AT3G05400	Arabidopsis thaliana	Nutrient recycling	unclear
UN001470	42.8571	3e-28	AT2G02090	Arabidopsis thaliana	Others(helicase)	unclear
UN001475	30.0781	2e-56	LOC_Os12g41250	Rice (Oryza sativa)	Lipid/Carbohydrate metabolism:metabolic process	unclear
UN001481	25.7143	6e-08	AT1G59870	Arabidopsis thaliana	Others:transporter	unclear
UN001486	93.1818	5e-22	GSMUA_Achr8G28000_001	Banana (Musa acuminata)	Amino acid metabolism	unclear
UN001487	90.9091	3e-18	GSMUA_Achr8G28000_001	Banana (Musa acuminata)	Amino acid metabolism	unclear
UN001490	66.6667	6e-69	AT5G10480	Arabidopsis thaliana	Signal transduction:tyrosine phosphatase	unclear
UN001493	50	2e-52	GSMUA_Achr3G02040_001	Banana (Musa acuminata)	Cell wall metabolism	unclear
UN001495	74.3833	0	AT1G07230	Arabidopsis thaliana	Lipid/Carbohydrate metabolism	unclear
UN001502	33.7209	5e-09	LOC_Os01g50770	Rice (Oryza sativa)	Protein degradation/modification	delay
UN001507	33.3333	7e-09	AT4G19890	Arabidopsis thaliana	Others	promote
UN001508	28.9474	1e-15	AT1G45145	Arabidopsis thaliana	Redox regulation	unclear
UN001509	36.2319	2e-10	AT3G08710	Arabidopsis thaliana	Protein degradation/modification:myristoylation	unclear
UN001514	42.8977	6e-90	AT3G16800	Arabidopsis thaliana	Protein degradation/modification	unclear
UN001515	42.8977	4e-90	AT3G16800	Arabidopsis thaliana	Protein degradation/modification	unclear
UN001516	43.2099	2e-81	AT3G16800	Arabidopsis thaliana	Protein degradation/modification	unclear
UN001523	55	3e-45	AT1G17340	Arabidopsis thaliana	Signal transduction	unclear
UN001524	55	3e-45	AT1G17340	Arabidopsis thaliana	Signal transduction	unclear
UN001525	55	3e-45	AT1G17340	Arabidopsis thaliana	Signal transduction	unclear
UN001526	55	3e-45	AT1G17340	Arabidopsis thaliana	Signal transduction	unclear
UN001529	97.619	3e-22	AT4G05050	Arabidopsis thaliana	Others	unclear
UN001532	27.8195	1e-20	AT5G52580	Arabidopsis thaliana	Signal transduction	unclear
UN001542	71.6216	2e-75	LOC_Os07g30970	Rice (Oryza sativa)	Others:Pathogenicity and stress	unclear
UN001546	50.5435	5e-57	AT5G63120	Arabidopsis thaliana	Others	unclear
UN001549	71.4286	1e-37	GSMUA_Achr3G11150_001	Banana (Musa acuminata)	Transcription factor and regulator	unclear
UN001550	71.4286	1e-37	GSMUA_Achr3G11150_001	Banana (Musa acuminata)	Transcription factor and regulator	unclear
UN001553	57.9661	7e-124	GSMUA_Achr3G02040_001	Banana (Musa acuminata)	Cell wall metabolism	unclear
UN001554	62.6263	5e-37	AT5G51070	Arabidopsis thaliana	Others:Defense and cell rescue mechanisms	unclear
UN001555	60.7595	6e-26	AT5G51070	Arabidopsis thaliana	Others:Defense and cell rescue mechanisms	unclear
UN001557	70.082	3e-107	AT5G51410	Arabidopsis thaliana	Others	unclear
UN001558	37.6	3e-36	AT1G35490	Arabidopsis thaliana	Transcription regulation(bZIP)	unclear
UN001565	66.0377	2e-25	AT1G08800	Arabidopsis thaliana	Others	unclear
UN001566	88.2979	2e-110	AT5G39850	Arabidopsis thaliana	Others	unclear
UN001573	68.2927	2e-14	GSMUA_Achr9G05250_001	Banana (Musa acuminata)	Transport	unclear
UN001575	53.0405	4e-94	AT5G45360	Arabidopsis thaliana	Others	unclear
UN001576	70.5455	4e-133	GSMUA_Achr6G36390_001	Banana (Musa acuminata)	Cell wall metabolism	unclear
UN001578	44.1926	4e-88	AT4G21160	Arabidopsis thaliana	Others	unclear
UN001580	85.1406	7e-145	LOC_Os01g59600	Rice (Oryza sativa)	Nutrient recycling:Macromolecule metabolism	unclear
UN001589	55.157	5e-58	AT1G05570	Arabidopsis thaliana	Nutrient recycling	unclear
UN001594	50	1e-47	GSMUA_Achr6G13410_001	Banana (Musa acuminata)	Not assigned	unclear
UN001596	56.6265	6e-48	GSMUA_Achr4G16570_001	Banana (Musa acuminata)	Lipid and secondary metabolism	unclear
UN001597	79.8489	0	AT3G51130	Arabidopsis thaliana	Others:Unknown	unclear
UN001600	29.7297	2e-08	AT5G50030	Arabidopsis thaliana	Others	unclear
UN001604	42.8977	2e-90	AT3G16800	Arabidopsis thaliana	Protein degradation/modification	unclear
UN001605	71.1538	1e-43	GSMUA_Achr9G28630_001	Banana (Musa acuminata)	Lipid and secondary metabolism	unclear
UN001606	52.6667	5e-22	AT1G08800	Arabidopsis thaliana	Others	unclear
UN001611	59.5506	1e-139	AT4G21160	Arabidopsis thaliana	Others	unclear
UN001612	73.3333	2e-38	AT4G21160	Arabidopsis thaliana	Others	unclear
UN001613	56.8966	7e-32	AT4G27060	Arabidopsis thaliana	Others	unclear
UN001616	32.4841	5e-22	AT2G20550	Arabidopsis thaliana	Protein degradation/modification(protein folding)	unclear
UN001626	37.8947	8e-11	AT5G64930	Arabidopsis thaliana	Hormone response pathway:SA	promote
UN001627	73.6111	6e-32	AT1G69260	Arabidopsis thaliana	Hormone response pathway:ABA	unclear
UN001630	41.791	3e-09	AT4G19890	Arabidopsis thaliana	Others	promote
UN001635	77.6471	2e-85	AT1G04700	Arabidopsis thaliana	Protein degradation/modification	unclear
UN001638	32.1101	7e-40	GSMUA_Achr4G22620_001	Banana (Musa acuminata)	Transport	unclear
UN001644	54.5455	4e-09	AT5G55970	Arabidopsis thaliana	Others	unclear
UN001645	32.2581	7e-11	AT5G55970	Arabidopsis thaliana	Others	unclear
UN001646	35.3448	1e-12	AT1G04360	Arabidopsis thaliana	Transcription regulation	unclear
UN001647	36.6071	4e-12	AT1G04360	Arabidopsis thaliana	Transcription regulation	unclear
UN001651	70	8e-07	AT3G47950	Arabidopsis thaliana	Others:ATPase	unclear
UN001657	33.2278	1e-46	GSMUA_Achr5G10840_001	Banana (Musa acuminata)	Turnover DNA-RNA-protein	unclear
UN001659	64.898	2e-102	AT4G38800	Arabidopsis thaliana	Others	unclear
UN001676	31.8681	4e-28	AT4G24310	Arabidopsis thaliana	Others	unclear
UN001679	36.9565	3e-89	AT3G52820	Arabidopsis thaliana	Others	unclear
UN001680	94.1176	4e-13	GSMUA_Achr8G28000_001	Banana (Musa acuminata)	Amino acid metabolism	unclear
UN001681	94.7368	3e-07	GSMUA_Achr4G19400_001	Banana (Musa acuminata)	Turnover DNA-RNA-protein	unclear
UN001683	37.0229	3e-38	AT3G27260	Arabidopsis thaliana	Transcription regulation:DNA-binding protein	unclear
UN001684	37.0229	3e-38	AT3G27260	Arabidopsis thaliana	Transcription regulation:DNA-binding protein	unclear
UN001686	79.5285	0	AT5G20830	Arabidopsis thaliana	Others	unclear
UN001695	54.4118	1e-21	AT5G01350	Arabidopsis thaliana	Others	unclear
UN001696	54.4118	7e-22	AT5G01350	Arabidopsis thaliana	Others	unclear
UN001697	54.4118	1e-21	AT5G01350	Arabidopsis thaliana	Others	unclear
UN001699	39.4231	1e-60	GSMUA_Achr3G11040_001	Banana (Musa acuminata)	Transport	unclear
UN001703	64.1834	5e-139	GSMUA_Achr7G15550_001	Banana (Musa acuminata)	Transport	unclear
UN001706	31.5186	2e-50	AT3G54290	Arabidopsis thaliana	Others	unclear
UN001711	59.1837	2e-81	AT4G24040	Arabidopsis thaliana	Others	unclear
UN001713	32.7869	9e-07	AT4G02280	Arabidopsis thaliana	Lipid/Carbohydrate metabolism	unclear
UN001714	34.0344	4e-75	AT2G38080	Arabidopsis thaliana	Others:laccase activity	unclear
UN001723	65.1246	3e-98	AT3G05210	Arabidopsis thaliana	Nucleic acid degradation	unclear
UN001724	59.2208	4e-129	AT3G05210	Arabidopsis thaliana	Nucleic acid degradation	unclear
UN001727	47.8873	1e-15	AT3G03880	Arabidopsis thaliana	Others	unclear
UN001728	47.8873	5e-15	AT3G03880	Arabidopsis thaliana	Others	unclear
UN001732	62.8319	4e-39	AT2G30580	Arabidopsis thaliana	Protein degradation/modification	unclear
UN001733	62.8319	2e-39	AT2G30580	Arabidopsis thaliana	Protein degradation/modification	unclear
UN001736	55	6e-32	AT1G44130	Arabidopsis thaliana	Protein degradation/modification:proteolysis	unclear
UN001737	50.9434	2e-08	GSMUA_Achr8G06690_001	Banana (Musa acuminata)	Not assigned	unclear
UN001742	47.2486	9e-156	AT1G30700	Arabidopsis thaliana	Others:Metabolism	unclear
UN001743	44.7525	1e-143	AT3G26590	Arabidopsis thaliana	Others	unclear
UN001744	38.8889	8e-56	AT5G63640	Arabidopsis thaliana	Others	unclear
UN001748	67.619	9e-53	AT2G35840	Arabidopsis thaliana	Others:phosphatase activity	unclear
UN001754	39.521	5e-28	AT5G06530	Arabidopsis thaliana	Nutrient recycling	unclear
UN001755	39.2638	9e-27	AT5G06530	Arabidopsis thaliana	Nutrient recycling	unclear
UN001756	39.521	8e-28	AT5G06530	Arabidopsis thaliana	Nutrient recycling	unclear
UN001757	39.645	5e-27	AT3G52310	Arabidopsis thaliana	Nutrient recycling	unclear
UN001758	40.3509	2e-45	AT3G20250	Arabidopsis thaliana	Others	unclear
UN001762	42.2819	8e-29	GSMUA_Achr7G15710_001	Banana (Musa acuminata)	Turnover DNA-RNA-protein	unclear
UN001765	66.3366	3e-40	AT1G29810	Arabidopsis thaliana	Others	unclear
UN001766	60.8333	5e-51	AT1G29810	Arabidopsis thaliana	Others	unclear
UN001769	46.5116	0	GSMUA_Achr10G18340_001	Banana (Musa acuminata)	Not assigned	unclear
UN001770	47.136	0	GSMUA_Achr10G18340_001	Banana (Musa acuminata)	Not assigned	unclear
UN001773	76.0396	0	AT4G27260	Arabidopsis thaliana	Hormone response pathway:Auxin	unclear
UN001777	63.1579	1e-08	AT5G60360	Arabidopsis thaliana	Nutrient recycling:mobilization of nitrogen	unclear
UN001778	28.9474	4e-16	AT3G09350	Arabidopsis thaliana	Others	unclear
UN001780	29.9401	1e-12	AT3G09350	Arabidopsis thaliana	Others	unclear
UN001781	79.5918	4e-153	AT5G07440	Arabidopsis thaliana	Redox regulation	unclear
UN001782	36.6337	3e-14	AT3G15070	Arabidopsis thaliana	Transcription regulation	unclear
UN001791	62.5	3e-24	AT5G14390	Arabidopsis thaliana	Others	unclear
UN001792	56.1462	9e-107	AT5G14390	Arabidopsis thaliana	Others	unclear
UN001793	58.1761	5e-124	AT5G14390	Arabidopsis thaliana	Others	unclear
UN001794	59.4059	3e-73	AT5G14390	Arabidopsis thaliana	Others	unclear
UN001796	37.3626	4e-24	GSMUA_Achr11G23740_001	Banana (Musa acuminata)	Protein (de)phosphorylation	unclear
UN001805	26.2162	1e-20	GSMUA_Achr1G25100_001	Banana (Musa acuminata)	Turnover DNA-RNA-protein	unclear
UN001808	33.8762	2e-43	LOC_Os02g32520	Rice (Oryza sativa)	Nutrient recycling:Macromolecule metabolism	unclear
UN001810	38.1579	1e-07	AT4G15020	Arabidopsis thaliana	Others	unclear
UN001815	53.9062	1e-34	AT3G12830	Arabidopsis thaliana	Hormone response pathway:Auxin	unclear
UN001816	35.7724	4e-34	AT5G06060	Arabidopsis thaliana	Redox regulation	unclear
UN001817	35.8333	1e-23	GSMUA_Achr3G11750_001	Banana (Musa acuminata)	Lipid and secondary metabolism	unclear
UN001822	70	5e-62	AT3G25740	Arabidopsis thaliana	Others	unclear
UN001823	63.8889	1e-64	AT3G25740	Arabidopsis thaliana	Others	unclear
UN001828	68.0272	1e-71	AT3G01850	Arabidopsis thaliana	Others	unclear
UN001829	73.4807	6e-98	AT3G01850	Arabidopsis thaliana	Others	unclear
UN001830	33.7237	6e-86	AT3G16110	Arabidopsis thaliana	Others:unclear	unclear
UN001836	51.2422	2e-78	AT1G21000	Arabidopsis thaliana	Others:Metal binding	unclear
UN001837	58.8235	3e-94	GSMUA_Achr11G00510_001	Banana (Musa acuminata)	Turnover DNA-RNA-protein	unclear
UN001838	60.4167	8e-10	GSMUA_Achr11G00510_001	Banana (Musa acuminata)	Turnover DNA-RNA-protein	unclear
UN001839	56.3662	0	AT2G42620	Arabidopsis thaliana	Protein degradation/modification:F-box	promote
UN001843	62.0614	0	AT3G52600	Arabidopsis thaliana	Others	unclear
UN001845	25.5435	8e-11	AT4G19010	Arabidopsis thaliana	Others	unclear
UN001849	74.6835	1e-64	AT4G39220	Arabidopsis thaliana	Others	unclear
UN001850	74.6835	2e-64	AT4G39220	Arabidopsis thaliana	Others	unclear
UN001851	77.4194	4e-45	AT4G39220	Arabidopsis thaliana	Others	unclear
UN001852	77.4194	5e-45	AT4G39220	Arabidopsis thaliana	Others	unclear
UN001855	57.4713	1e-23	AT3G62420	Arabidopsis thaliana	Others	unclear
UN001862	24.4898	5e-10	AT3G48760	Arabidopsis thaliana	Transcription regulation	unclear
UN001864	64.1975	9e-111	AT5G17290	Arabidopsis thaliana	Nutrient recycling:Autophagy	delay
UN001867	56.2945	5e-137	AT1G01300	Arabidopsis thaliana	Protein degradation/modification	unclear
UN001868	30.2632	4e-26	AT1G13340	Arabidopsis thaliana	Redox regulation	unclear
UN001869	33.1579	7e-34	AT1G13340	Arabidopsis thaliana	Redox regulation	unclear
UN001870	76.9231	4e-35	AT3G55460	Arabidopsis thaliana	Redox regulation	unclear
UN001871	76.9231	7e-35	AT3G55460	Arabidopsis thaliana	Redox regulation	unclear
UN001872	60.241	7e-24	GSMUA_Achr8G06690_001	Banana (Musa acuminata)	Not assigned	unclear
UN001873	66.0232	3e-120	AT4G16210	Arabidopsis thaliana	Others	unclear
UN001874	55.6452	5e-31	AT1G20890	Arabidopsis thaliana	Others	unclear
UN001877	44.7917	4e-18	GSMUA_Achr6G13410_001	Banana (Musa acuminata)	Not assigned	unclear
UN001878	40.9091	1e-07	GSMUA_Achr3G12280_001	Banana (Musa acuminata)	Not assigned	unclear
UN001885	56.0345	2e-33	GSMUA_Achr8G25880_001	Banana (Musa acuminata)	Transport	unclear
UN001888	66.6667	2e-63	AT5G02230	Arabidopsis thaliana	Others	unclear
UN001893	58.1152	1e-67	AT1G09140	Arabidopsis thaliana	Transcription regulation	unclear
UN001897	61.3636	3e-31	AT1G19220	Arabidopsis thaliana	Hormone response pathway:Auxin	promote
UN001908	83.8235	5e-75	AT2G42010	Arabidopsis thaliana	Lipid/Carbohydrate metabolism:phospholipase D activity	unclear
UN001909	83.8235	4e-75	AT2G42010	Arabidopsis thaliana	Lipid/Carbohydrate metabolism:phospholipase D activity	unclear
UN001910	83.8235	4e-75	AT2G42010	Arabidopsis thaliana	Lipid/Carbohydrate metabolism:phospholipase D activity	unclear
UN001911	71.6279	5e-100	AT5G66930	Arabidopsis thaliana	Others	unclear
UN001913	66.6667	0	AT3G25610	Arabidopsis thaliana	Others	unclear
UN001914	82.6087	1e-91	AT3G25610	Arabidopsis thaliana	Others	unclear
UN001915	65.1282	0	AT3G25610	Arabidopsis thaliana	Others	unclear
UN001916	82.6087	1e-91	AT3G25610	Arabidopsis thaliana	Others	unclear
UN001919	57.5406	2e-143	AT2G17840	Arabidopsis thaliana	Others	unclear
UN001921	23.4783	2e-18	AT4G15020	Arabidopsis thaliana	Others	unclear
UN001922	43.5567	2e-99	AT1G33030	Arabidopsis thaliana	Others	unclear
UN001925	48.5437	6e-129	AT1G28320	Arabidopsis thaliana	Others	unclear
UN001926	48.5437	4e-129	AT1G28320	Arabidopsis thaliana	Others	unclear
UN001927	49.1103	1e-76	AT3G21865	Arabidopsis thaliana	Redox regulation	unclear
UN001928	49.4505	2e-76	AT3G21865	Arabidopsis thaliana	Redox regulation	unclear
UN001939	59.6226	0	AT1G30810	Arabidopsis thaliana	Transcription regulation(JUMONJI)	unclear
UN001941	54.2601	5e-70	AT5G49710	Arabidopsis thaliana	Others	unclear
UN001942	77.8182	6e-159	AT4G00400	Arabidopsis thaliana	Others	unclear
UN001943	73.4177	5e-36	AT4G00400	Arabidopsis thaliana	Others	unclear
UN001945	71.7105	0	AT5G02100	Arabidopsis thaliana	Others	unclear
UN001947	68.3168	3e-88	AT5G50230	Arabidopsis thaliana	Others	unclear
UN001948	76	4e-124	AT1G80350	Arabidopsis thaliana	Signal transduction:microtubule organization	promote
UN001949	74.6269	3e-172	AT1G80350	Arabidopsis thaliana	Signal transduction:microtubule organization	promote
UN001953	57.5342	8e-50	AT4G35750	Arabidopsis thaliana	Signal transduction	unclear
UN001959	47.7273	8e-65	AT1G77810	Arabidopsis thaliana	Lipid/Carbohydrate metabolism	unclear
UN001964	50	1e-07	AT2G20560	Arabidopsis thaliana	Protein degradation/modification(protein folding)	unclear
UN001965	28.2051	1e-11	AT1G07960	Arabidopsis thaliana	Redox regulation	unclear
UN001967	28.2051	9e-12	AT1G07960	Arabidopsis thaliana	Redox regulation	unclear
UN001969	25.8065	4e-16	AT5G25150	Arabidopsis thaliana	Transcription regulation	unclear
UN001970	56.1798	2e-93	AT5G43760	Arabidopsis thaliana	Lipid/Carbohydrate metabolism	unclear
UN001971	54.3011	1e-65	AT5G43760	Arabidopsis thaliana	Lipid/Carbohydrate metabolism	unclear
UN001972	58.3691	7e-82	AT5G43760	Arabidopsis thaliana	Lipid/Carbohydrate metabolism	unclear
UN001973	59.0361	2e-20	AT4G30490	Arabidopsis thaliana	Others:ATPases	unclear
UN001978	32.1101	9e-17	AT3G26100	Arabidopsis thaliana	Signal transduction:Ran GTPase binding	unclear
UN001979	35.4167	8e-17	AT3G26100	Arabidopsis thaliana	Signal transduction:Ran GTPase binding	unclear
UN001980	38.1679	1e-25	AT4G32480	Arabidopsis thaliana	Others	unclear
UN001994	69.4444	1e-36	AT5G11510	Arabidopsis thaliana	Transcription regulation:MYB	unclear
UN001999	55.8065	3e-98	AT5G06720	Arabidopsis thaliana	Redox regulation	unclear
UN002002	47.0588	2e-13	GSMUA_Achr2G15840_001	Banana (Musa acuminata)	Not assigned	unclear
UN002003	50	2e-12	GSMUA_Achr2G15840_001	Banana (Musa acuminata)	Not assigned	unclear
UN002004	49.0909	1e-09	GSMUA_Achr2G15840_001	Banana (Musa acuminata)	Not assigned	unclear
UN002005	47.0588	1e-13	GSMUA_Achr2G15840_001	Banana (Musa acuminata)	Not assigned	unclear
UN002012	58.3333	2e-08	AT1G13245	Arabidopsis thaliana	Others	unclear
UN002013	78.9474	1e-105	AT1G72730	Arabidopsis thaliana	Others( helicase activity)	unclear
UN002014	50.5263	1e-132	AT5G03260	Arabidopsis thaliana	Others	unclear
UN002016	29.703	7e-13	AT3G26100	Arabidopsis thaliana	Signal transduction:Ran GTPase binding	unclear
UN002017	74.2268	7e-27	AT3G12040	Arabidopsis thaliana	Others:DNA binding	unclear
UN002028	31.5789	2e-34	AT1G08230	Arabidopsis thaliana	Nucleic acid degradation	unclear
UN002029	30.6843	1e-46	AT1G08230	Arabidopsis thaliana	Nucleic acid degradation	unclear
UN002039	43.1034	1e-46	AT5G63120	Arabidopsis thaliana	Others	unclear
UN002040	31.8182	2e-07	AT5G66180	Arabidopsis thaliana	Others	unclear
UN002041	29.7297	2e-08	AT5G50030	Arabidopsis thaliana	Others	unclear
UN002042	31.8182	1e-07	AT5G66180	Arabidopsis thaliana	Others	unclear
UN002046	45.3608	3e-21	AT2G44980	Arabidopsis thaliana	Transcription regulation	unclear
UN002050	40.9524	4e-16	AT1G05100	Arabidopsis thaliana	Protein degradation/modification	unclear
UN002051	37.2596	8e-83	AT4G22760	Arabidopsis thaliana	Others	unclear
UN002052	45.2381	7e-13	AT2G30800	Arabidopsis thaliana	Others(helicase)	unclear
UN002077	31.0204	5e-18	AT4G11640	Arabidopsis thaliana	Others	unclear
UN002080	66.1417	3e-57	AT2G32090	Arabidopsis thaliana	Lipid/Carbohydrate metabolism	unclear
UN002088	92.3077	1e-67	AT2G05630	Arabidopsis thaliana	Nutrient recycling:Autophagy	delay
UN002089	26.9767	1e-42	AT4G19890	Arabidopsis thaliana	Others	promote
UN002090	31.7821	4e-83	AT2G19120	Arabidopsis thaliana	Nucleic acid degradation	unclear
UN002094	65.2812	5e-176	GSMUA_Achr9G28630_001	Banana (Musa acuminata)	Lipid and secondary metabolism	unclear
UN002100	33.6471	1e-65	GSMUA_Achr11G19390_001	Banana (Musa acuminata)	Not assigned	unclear
UN002101	43.8757	3e-122	AT5G03280	Arabidopsis thaliana	Hormone response pathway:ET	promote
UN002102	65.3061	4e-15	AT2G19800	Arabidopsis thaliana	Lipid/Carbohydrate metabolism	unclear
UN002103	74.1611	0	AT5G13110	Arabidopsis thaliana	Lipid/Carbohydrate metabolism	unclear
UN002104	53.9179	0	AT2G31500	Arabidopsis thaliana	Protein degradation/modification	unclear
UN002106	50	1e-19	GSMUA_Achr2G16600_001	Banana (Musa acuminata)	Energy metabolism	unclear
UN002111	62.7141	0	AT1G23870	Arabidopsis thaliana	Others(transferase activity)	unclear
UN002114	46.4226	9e-160	GSMUA_Achr2G09630_001	Banana (Musa acuminata)	Not assigned	unclear
UN002115	64.8485	5e-55	GSMUA_Achr5G07030_001	Banana (Musa acuminata)	Transcription factor and regulator	unclear
UN002125	38.9892	2e-57	AT1G72710	Arabidopsis thaliana	Protein degradation/modification( phosphorylation)	unclear
UN002126	45.2297	7e-80	AT2G18170	Arabidopsis thaliana	Protein degradation/modification:protein kinase and phosphatases	unclear
UN002128	38.8889	8e-10	AT3G26100	Arabidopsis thaliana	Signal transduction:Ran GTPase binding	unclear
UN002129	30.4094	1e-14	AT3G26100	Arabidopsis thaliana	Signal transduction:Ran GTPase binding	unclear
UN002130	40.1434	3e-55	AT1G72710	Arabidopsis thaliana	Protein degradation/modification( phosphorylation)	unclear
UN002131	46.2687	2e-55	GSMUA_Achr6G10410_001	Banana (Musa acuminata)	Not assigned	unclear
UN002132	29.7297	1e-08	AT5G50030	Arabidopsis thaliana	Others	unclear
UN002133	33.8798	2e-33	LOC_Os01g59600	Rice (Oryza sativa)	Nutrient recycling:Macromolecule metabolism	unclear
UN002135	74.2424	5e-83	AT2G26560	Arabidopsis thaliana	Lipid/Carbohydrate metabolism:lipid acyl hydrolase	unclear
UN002138	27.957	2e-15	AT4G19890	Arabidopsis thaliana	Others	promote
UN002139	27.957	3e-15	AT4G19890	Arabidopsis thaliana	Others	promote
UN002140	27.2171	3e-20	AT4G05420	Arabidopsis thaliana	Others	unclear
UN002141	27.2171	4e-20	AT4G05420	Arabidopsis thaliana	Others	unclear
UN002142	27.2171	4e-20	AT4G05420	Arabidopsis thaliana	Others	unclear
UN002144	58.6806	3e-108	AT5G08560	Arabidopsis thaliana	Others	unclear
UN002145	39.3782	1e-28	AT4G15417	Arabidopsis thaliana	Others	unclear
UN002147	32.8244	8e-08	AT4G00335	Arabidopsis thaliana	Others	unclear
UN002153	45	2e-32	BAC75569	Rice (Oryza sativa)	Others	unclear
UN002154	37.5	1e-51	AT5G09730	Arabidopsis thaliana	Others	unclear
UN002165	65.6442	2e-76	AT5G66930	Arabidopsis thaliana	Others	unclear
UN002167	69.3878	1e-15	AT1G79520	Arabidopsis thaliana	Nutrient recycling	unclear
UN002170	49.3151	8e-71	AT4G10850	Arabidopsis thaliana	Others	unclear
UN002171	62.9167	0	AT5G13750	Arabidopsis thaliana	Nutrient recycling	unclear
UN002172	29.8701	2e-21	AT1G15880	Arabidopsis thaliana	Others(SNARE binding)	unclear
UN002173	27.7154	1e-20	AT5G52580	Arabidopsis thaliana	Signal transduction	unclear
UN002174	27.7778	2e-21	AT4G28550	Arabidopsis thaliana	Signal transduction	unclear
UN002176	67.0251	5e-128	AT3G09320	Arabidopsis thaliana	Transcription regulation	unclear
UN002182	59.596	3e-115	AT2G39570	Arabidopsis thaliana	Protein degradation/modification	unclear
UN002184	63.8889	1e-75	LOC_Os01g52500	Rice (Oryza sativa)	Nutrient recycling:Macromolecule metabolism	unclear
UN002194	71.7391	1e-15	AT2G22420	Arabidopsis thaliana	Redox regulation	unclear
UN002198	27.7108	2e-23	AT5G25150	Arabidopsis thaliana	Transcription regulation	unclear
UN002200	60.3499	2e-152	AT4G10500	Arabidopsis thaliana	Redox regulation:ROS	unclear
UN002201	30.2752	1e-07	AT4G15020	Arabidopsis thaliana	Others	unclear
UN002204	37.6812	2e-13	AT4G23700	Arabidopsis thaliana	Nutrient recycling	unclear
UN002205	42.4096	3e-102	AT1G22460	Arabidopsis thaliana	Others	unclear
UN002206	45.8904	4e-108	AT3G05400	Arabidopsis thaliana	Nutrient recycling	unclear
UN002207	37.6471	6e-27	AT4G15020	Arabidopsis thaliana	Others	unclear
UN002208	35.7143	1e-19	AT2G30800	Arabidopsis thaliana	Others(helicase)	unclear
UN002209	41.4634	1e-29	AT2G30800	Arabidopsis thaliana	Others(helicase)	unclear
UN002215	69.6262	7e-104	AT5G07990	Arabidopsis thaliana	Redox regulation:flavonoid biosynthesis	unclear
UN002216	45.3368	7e-109	AT1G22460	Arabidopsis thaliana	Others	unclear
UN002219	84.8214	2e-51	AT2G07696	Arabidopsis thaliana	Others(translation)	unclear
UN002224	24.5192	2e-13	AT4G15020	Arabidopsis thaliana	Others	unclear
UN002226	47.4843	8e-94	AT1G22460	Arabidopsis thaliana	Others	unclear
UN002228	40	4e-12	GSMUA_Achr1G00250_001	Banana (Musa acuminata)	MISC	unclear
UN002230	69.863	2e-31	GSMUA_Achr3G02040_001	Banana (Musa acuminata)	Cell wall metabolism	unclear
UN002231	73.75	3e-64	AT2G07707	Arabidopsis thaliana	Others(transport)	unclear
UN002232	30.303	2e-23	GSMUA_Achr3G12280_001	Banana (Musa acuminata)	Not assigned	unclear
UN002237	52.3392	2e-108	AT2G17390	Arabidopsis thaliana	Transcription regulation	unclear
UN002244	32.4074	4e-45	LOC_Os06g44900	Rice (Oryza sativa)	Others	unclear
UN002250	38.9892	7e-56	AT1G72710	Arabidopsis thaliana	Protein degradation/modification( phosphorylation)	unclear
UN002252	60.5351	1e-107	AT5G55970	Arabidopsis thaliana	Others	unclear
UN002253	70.8543	0	AT4G14950	Arabidopsis thaliana	Others	unclear
UN002256	55.8559	2e-74	AT5G45360	Arabidopsis thaliana	Others	unclear
UN002258	83.9431	0	AT5G56350	Arabidopsis thaliana	Others	unclear
UN002270	28.6408	2e-35	AT5G63120	Arabidopsis thaliana	Others	unclear
UN002271	53.8462	1e-14	AT1G26800	Arabidopsis thaliana	Others	unclear
UN002278	44.4444	8e-40	GSMUA_Achr1G02560_001	Banana (Musa acuminata)	Cell and development	unclear
UN002280	43.4783	5e-162	GSMUA_Achr6G01490_001	Banana (Musa acuminata)	Not assigned	unclear
UN002281	75	4e-156	AT4G09640	Arabidopsis thaliana	Others	unclear
UN002284	60	1e-11	AT5G09760	Arabidopsis thaliana	Others	unclear
UN002285	30.1471	6e-13	AT5G03340	Arabidopsis thaliana	Others	unclear
UN002289	23.9234	8e-09	AT3G44300	Arabidopsis thaliana	Others:Metabolism	unclear
UN002290	97.0149	3e-91	AT5G10400	Arabidopsis thaliana	Others	unclear
UN002292	75.3398	0	AT5G12200	Arabidopsis thaliana	Others	unclear
UN002300	88.172	2e-56	AT3G17730	Arabidopsis thaliana	Transcription regulation:NAC	unclear
UN002301	36.5039	1e-70	AT5G48160	Arabidopsis thaliana	Others	unclear
UN002308	64.6199	1e-151	AT4G30110	Arabidopsis thaliana	Others	unclear
UN002310	63.9205	5e-173	AT4G30110	Arabidopsis thaliana	Others	unclear
UN002311	61.875	0	AT4G30110	Arabidopsis thaliana	Others	unclear
UN002312	47.2973	3e-29	GRMZM2G047456	Maize (Zea mays)	Misc.peroxidases	unclear
UN002313	34.9896	2e-89	AT3G23640	Arabidopsis thaliana	Others	unclear
UN002314	41.5094	6e-09	AT5G17690	Arabidopsis thaliana	Signal transduction:light signal	promote
UN002315	41.5094	4e-09	AT5G17690	Arabidopsis thaliana	Signal transduction:light signal	promote
UN002321	87.5479	0	AT5G52640	Arabidopsis thaliana	Others:stress and detoxification	unclear
UN002326	65.5172	5e-18	AT5G16030	Arabidopsis thaliana	Others	unclear
UN002327	66.6667	4e-17	AT5G16030	Arabidopsis thaliana	Others	unclear
UN002342	67.5418	1e-177	AT4G16070	Arabidopsis thaliana	Others	unclear
UN002343	76.4706	1e-123	AT1G33230	Arabidopsis thaliana	Others	unclear
UN002345	42.1687	5e-11	AT2G20560	Arabidopsis thaliana	Protein degradation/modification(protein folding)	unclear
UN002350	44.5783	1e-36	AT1G29690	Arabidopsis thaliana	Others(Defense)	unclear
UN002356	94.2675	2e-104	AT3G13445	Arabidopsis thaliana	Others:RNA polymerase II transcription factor activity	unclear
UN002357	23.7537	3e-08	AT4G13010	Arabidopsis thaliana	Redox regulation	unclear
UN002359	26.9231	2e-07	AT4G13010	Arabidopsis thaliana	Redox regulation	unclear
UN002360	42.963	4e-72	GSMUA_Achr9G21910_001	Banana (Musa acuminata)	Not assigned	unclear
UN002363	54.7619	5e-07	GSMUA_Achr8G13050_001	Banana (Musa acuminata)	Not assigned	unclear
UN002370	88.8889	2e-08	AM939952	Wheat (Triticum turgidum)	Others	unclear
UN002376	33.5329	9e-19	AT4G23630	Arabidopsis thaliana	Others	unclear
UN002377	64.1975	1e-72	AT4G20320	Arabidopsis thaliana	Nucleic acid degradation	unclear
UN002378	38.2716	8e-22	AT1G12860	Arabidopsis thaliana	Transcription regulation:bHLH	unclear
UN002381	46.087	3e-20	GSMUA_Achr10G31460_001	Banana (Musa acuminata)	Not assigned	unclear
UN002382	34.4538	1e-09	AT5G19440	Arabidopsis thaliana	Others	unclear
UN002386	54.2857	3e-21	CX539597	Medicago truncatula	Transcription regulation:MADS	unclear
UN002389	29.3307	2e-54	LOC_Os12g41250	Rice (Oryza sativa)	Lipid/Carbohydrate metabolism:metabolic process	unclear
UN002390	51.763	0	AT5G56870	Arabidopsis thaliana	Others	unclear
UN002391	51.9868	0	AT5G56870	Arabidopsis thaliana	Others	unclear
UN002392	57.0213	4e-94	AT5G02490	Arabidopsis thaliana	Others	unclear
UN002393	29.1971	1e-16	AT1G01300	Arabidopsis thaliana	Protein degradation/modification	unclear
UN002397	59.4771	1e-118	AT2G17220	Arabidopsis thaliana	Protein degradation/modification	unclear
UN002398	85.3535	0	GSMUA_Achr10G12410_001	Banana (Musa acuminata)	Energy metabolism	unclear
UN002399	91.3043	1e-52	GSMUA_Achr10G12410_001	Banana (Musa acuminata)	Energy metabolism	unclear
UN002400	26.3415	8e-38	AT4G19890	Arabidopsis thaliana	Others	promote
UN002403	71.4286	3e-139	AT3G14960	Arabidopsis thaliana	Others	unclear
UN002406	52.4638	2e-113	GSMUA_Achr5G27120_001	Banana (Musa acuminata)	Turnover DNA-RNA-protein	unclear
UN002407	69.3841	0	LOC_Os07g06950	Rice (Oryza sativa)	Nutrient recycling:Macromolecule metabolism	unclear
UN002408	69.3841	0	LOC_Os07g06950	Rice (Oryza sativa)	Nutrient recycling:Macromolecule metabolism	unclear
UN002409	69.3841	0	LOC_Os07g06950	Rice (Oryza sativa)	Nutrient recycling:Macromolecule metabolism	unclear
UN002410	69.3841	0	LOC_Os07g06950	Rice (Oryza sativa)	Nutrient recycling:Macromolecule metabolism	unclear
UN002415	47.0699	4e-149	GSMUA_Achr8G11320_001	Banana (Musa acuminata)	Stress	unclear
UN002417	50.6494	3e-60	AT5G01450	Arabidopsis thaliana	Others	unclear
UN002423	54.8387	9e-10	AT5G03340	Arabidopsis thaliana	Others	unclear
UN002426	50	5e-10	AT3G55610	Arabidopsis thaliana	Others	unclear
UN002429	35.7827	8e-57	LOC_Os12g03060	Rice (Oryza sativa)	Others:unknown	unclear
UN002430	47.1698	8e-77	AT2G36710	Arabidopsis thaliana	Others:pectinesterase	unclear
UN002431	43.1762	0	AT1G30600	Arabidopsis thaliana	Protein degradation/modification	unclear
UN002433	42.7027	2e-43	AT1G18160	Arabidopsis thaliana	Signal transduction	unclear
UN002436	64.5833	2e-46	AT5G56870	Arabidopsis thaliana	Others	unclear
UN002439	44	4e-84	AT1G03080	Arabidopsis thaliana	Protein degradation/modification:protein kinase and phosphatases	unclear
UN002443	48.8889	8e-22	AT4G10100	Arabidopsis thaliana	Others	unclear
UN002444	30.303	7e-18	AT5G23430	Arabidopsis thaliana	Others	unclear
UN002446	72.6744	9e-135	GSMUA_Achr6G00610_001	Banana (Musa acuminata)	Transport	unclear
UN002447	72.6744	5e-102	GSMUA_Achr6G00610_001	Banana (Musa acuminata)	Transport	unclear
UN002448	68.0556	1e-27	GSMUA_Achr6G00610_001	Banana (Musa acuminata)	Transport	unclear
UN002449	61.39	0	GSMUA_Achr1G15690_001	Banana (Musa acuminata)	Cell and development	unclear
UN002450	35.8852	3e-25	AT1G01560	Arabidopsis thaliana	Signal transduction	unclear
UN002455	71.6981	5e-51	AT4G27745	Arabidopsis thaliana	Others	unclear
UN002458	59.0909	1e-10	GSMUA_Achr5G26970_001	Banana (Musa acuminata)	Oxidative stress	unclear
UN002459	35.0725	9e-42	GSMUA_Achr1G06170_001	Banana (Musa acuminata)	Cell and development	unclear
UN002461	71.6981	4e-50	AT4G27745	Arabidopsis thaliana	Others	unclear
UN002463	32.1101	3e-39	GSMUA_Achr4G22620_001	Banana (Musa acuminata)	Transport	unclear
UN002466	67.0213	3e-77	AT4G10925	Arabidopsis thaliana	Others	unclear
UN002467	67.0213	3e-77	AT4G10925	Arabidopsis thaliana	Others	unclear
UN002468	60.8025	2e-142	AT2G26830	Arabidopsis thaliana	Lipid/Carbohydrate metabolism	unclear
UN002469	65.9933	6e-149	AT2G26830	Arabidopsis thaliana	Lipid/Carbohydrate metabolism	unclear
UN002470	57.1429	4e-09	AT4G00140	Arabidopsis thaliana	Others	unclear
UN002474	73.3167	0	AT1G29940	Arabidopsis thaliana	Transcription regulation	unclear
UN002475	80	0	AT1G29940	Arabidopsis thaliana	Transcription regulation	unclear
UN002476	38.4211	3e-29	AT4G28650	Arabidopsis thaliana	Others	unclear
UN002477	41.0256	9e-42	AT5G03340	Arabidopsis thaliana	Others	unclear
UN002497	65.1515	2e-27	AT3G62900	Arabidopsis thaliana	Others:unclear	unclear
UN002501	78.7234	8e-44	AT1G12200	Arabidopsis thaliana	Redox regulation	unclear
UN002502	54.1667	3e-40	AT5G03340	Arabidopsis thaliana	Others	unclear
UN002513	36.9048	4e-25	AT1G77760	Arabidopsis thaliana	Nutrient recycling(nitrate)	unclear
UN002514	48.4305	9e-64	AT4G19030	Arabidopsis thaliana	Others	unclear
UN002515	57.4534	2e-124	AT3G58490	Arabidopsis thaliana	Others	unclear
UN002517	84.6154	3e-14	AT2G23900	Arabidopsis thaliana	Lipid/Carbohydrate metabolism	unclear
UN002518	71.0843	2e-30	AT2G23900	Arabidopsis thaliana	Lipid/Carbohydrate metabolism	unclear
UN002519	31.3559	7e-10	AT4G15020	Arabidopsis thaliana	Others	unclear
UN002521	68.5393	0	AT4G38240	Arabidopsis thaliana	Others	unclear
UN002533	32.4607	5e-125	AF285172	Pea (Pisum sativum)	Signal transduction:Protein kinase	unclear
UN002538	56.8862	6e-118	AT4G28550	Arabidopsis thaliana	Signal transduction	unclear
UN002539	53.8462	1e-11	AT3G05400	Arabidopsis thaliana	Nutrient recycling	unclear
UN002544	60.1504	9e-153	GSMUA_Achr1G02560_001	Banana (Musa acuminata)	Cell and development	unclear
UN002545	35.786	1e-34	AT3G21420	Arabidopsis thaliana	Redox regulation:Flavonoid/anthocyanin pathway	unclear
UN002547	26.7516	9e-11	AT5G23430	Arabidopsis thaliana	Others	unclear
UN002548	32.2222	9e-08	AT5G23430	Arabidopsis thaliana	Others	unclear
UN002550	27.2206	2e-27	AT4G39910	Arabidopsis thaliana	Others	unclear
UN002551	36.5269	7e-18	AT4G27680	Arabidopsis thaliana	Others	unclear
UN002552	70.3704	4e-30	AT1G17420	Arabidopsis thaliana	Hormone response pathway:JA	promote
UN002553	92.5926	4e-85	GSMUA_Achr9G20740_001	Banana (Musa acuminata)	Energy metabolism	unclear
UN002554	92.5926	5e-85	GSMUA_Achr9G20740_001	Banana (Musa acuminata)	Energy metabolism	unclear
UN002555	85.1429	1e-97	GSMUA_Achr9G20740_001	Banana (Musa acuminata)	Energy metabolism	unclear
UN002556	85.1429	2e-101	GSMUA_Achr9G20740_001	Banana (Musa acuminata)	Energy metabolism	unclear
UN002557	85.1429	2e-97	GSMUA_Achr9G20740_001	Banana (Musa acuminata)	Energy metabolism	unclear
UN002559	38.0435	4e-58	AT3G01900	Arabidopsis thaliana	Redox regulation	unclear
UN002560	37.3333	2e-10	AT1G20880	Arabidopsis thaliana	Transcription regulation	unclear
UN002561	74.5455	4e-99	AT2G39840	Arabidopsis thaliana	Protein degradation/modification:protein serine/threonine phosphatase	unclear
UN002563	31.1966	1e-24	AT2G01710	Arabidopsis thaliana	Others	unclear
UN002568	29.386	7e-38	AT1G02670	Arabidopsis thaliana	Transcription regulation	unclear
UN002570	61.4035	2e-41	GSMUA_Achr3G05440_001	Banana (Musa acuminata)	Not assigned	unclear
UN002575	79.3103	2e-178	AT5G52580	Arabidopsis thaliana	Signal transduction	unclear
UN002576	42.5532	9e-17	GSMUA_Achr11G23450_001	Banana (Musa acuminata)	Metabolism of Cofactors and Vitamins	unclear
UN002577	40.1887	8e-107	AT1G65060	Arabidopsis thaliana	Others(phenylpropanoid metabolism)	unclear
UN002578	40.8759	6e-84	AT4G05160	Arabidopsis thaliana	Lipid/Carbohydrate metabolism	unclear
UN002580	51.0721	2e-147	AT3G11330	Arabidopsis thaliana	Protein degradation/modification:protein kinase and phosphatases	unclear
UN002581	65.4545	2e-125	AF296077	Tomato (Lycopersicon esculentum)	Protein biosynthesis:Translation Initiation	unclear
UN002584	41.9476	6e-51	AT5G64070	Arabidopsis thaliana	Others	unclear
UN002598	45.614	9e-40	AT5G53730	Arabidopsis thaliana	Others:Unknown	unclear
UN002599	52.9412	5e-16	AT1G36980	Arabidopsis thaliana	Others	unclear
UN002603	26.988	5e-28	AT2G44980	Arabidopsis thaliana	Transcription regulation	unclear
UN002604	27.2289	2e-28	AT2G44980	Arabidopsis thaliana	Transcription regulation	unclear
UN002606	26.988	2e-28	AT2G44980	Arabidopsis thaliana	Transcription regulation	unclear
UN002608	35.6164	3e-07	AT4G05050	Arabidopsis thaliana	Others	unclear
UN002609	100	1e-57	GSMUA_Achr3G10110_001	Banana (Musa acuminata)	Energy metabolism	unclear
UN002610	100	3e-57	GSMUA_Achr3G10110_001	Banana (Musa acuminata)	Energy metabolism	unclear
UN002617	29.0043	9e-12	AT3G47350	Arabidopsis thaliana	Others	unclear
UN002620	31.4685	2e-21	AT3G26100	Arabidopsis thaliana	Signal transduction:Ran GTPase binding	unclear
UN002621	33.6634	3e-09	AT4G12850	Arabidopsis thaliana	Others	unclear
UN002622	63.0178	0	AT2G20320	Arabidopsis thaliana	Others	unclear
UN002628	36.6667	5e-17	AT1G02670	Arabidopsis thaliana	Transcription regulation	unclear
UN002638	58.5752	1e-164	AT1G35620	Arabidopsis thaliana	Protein degradation/modification	unclear
UN002646	76.0989	0	AT5G08370	Arabidopsis thaliana	Others	unclear
UN002648	44.6809	4e-10	AT4G21410	Arabidopsis thaliana	Protein degradation/modification	unclear
UN002653	73.3167	0	AT4G35500	Arabidopsis thaliana	Protein degradation/modification	unclear
UN002661	27.2727	2e-21	GSMUA_Achr9G23300_001	Banana (Musa acuminata)	Turnover DNA-RNA-protein	unclear
UN002662	28.6957	1e-07	AT5G47560	Arabidopsis thaliana	Others	unclear
UN002668	56.087	4e-52	AT2G03620	Arabidopsis thaliana	Others(transport)	unclear
UN002672	50	3e-07	GSMUA_Achr2G18250_001	Banana (Musa acuminata)	Not assigned	unclear
UN002677	28.5714	8e-17	GRMZM2G029547	Maize (Zea mays)	Secondary metabolism.flavonoids.dihydroflavonols	unclear
UN002679	34.8485	9e-10	AT2G32960	Arabidopsis thaliana	Protein degradation/modification	unclear
UN002681	46.3158	6e-28	GSMUA_Achr9G07170_001	Banana (Musa acuminata)	Carbohydrate metabolism	unclear
UN002682	54.9669	3e-84	AT5G53350	Arabidopsis thaliana	Protein degradation/modification:protease	unclear
UN002683	36.1111	1e-08	AT3G22600	Arabidopsis thaliana	Nutrient recycling:lipid transfer	unclear
UN002691	71.1538	8e-49	AT1G61250	Arabidopsis thaliana	Nutrient recycling(protein transport)	unclear
UN002692	59.4595	2e-73	AT1G21980	Arabidopsis thaliana	Signal transduction	unclear
UN002697	26.1682	8e-10	AT3G22600	Arabidopsis thaliana	Nutrient recycling:lipid transfer	unclear
UN002699	60.9756	6e-21	AT5G63120	Arabidopsis thaliana	Others	unclear
UN002702	63.4146	1e-33	AT5G52640	Arabidopsis thaliana	Others:stress and detoxification	unclear
UN002705	51.2903	2e-83	AT3G46620	Arabidopsis thaliana	Transcription regulation	unclear
UN002709	29.771	2e-27	AT3G52400	Arabidopsis thaliana	Others	unclear
UN002711	60.4915	0	AT4G01870	Arabidopsis thaliana	Others	unclear
UN002713	31.9444	6e-17	LOC_Os07g06950	Rice (Oryza sativa)	Nutrient recycling:Macromolecule metabolism	unclear
UN002715	73.8971	4e-157	AT1G20330	Arabidopsis thaliana	Others	unclear
UN002716	41.4286	2e-10	GSMUA_Achr11G06790_001	Banana (Musa acuminata)	Carbohydrate metabolism	unclear
UN002718	28.496	2e-38	AT5G04220	Arabidopsis thaliana	Others	unclear
UN002720	33.7349	8e-08	GSMUA_Achr10G17790_001	Banana (Musa acuminata)	Transcription factor and regulator	unclear
UN002722	40.3226	4e-65	AT5G52450	Arabidopsis thaliana	Nutrient recycling	unclear
UN002726	33.75	3e-08	AT1G77760	Arabidopsis thaliana	Nutrient recycling(nitrate)	unclear
UN002727	43.8596	2e-08	AT3G06110	Arabidopsis thaliana	Protein degradation/modification	unclear
UN002733	29.0909	4e-14	AT2G44140	Arabidopsis thaliana	Nutrient recycling:chloroplast protein degradation	delay
UN002736	45.6897	2e-44	GSMUA_Achr8G07370_001	Banana (Musa acuminata)	Cell and development	unclear
UN002737	53.4247	5e-41	AT5G50210	Arabidopsis thaliana	Redox regulation:ROS	delay
UN002738	37	7e-18	AT3G27200	Arabidopsis thaliana	Redox regulation	unclear
UN002739	59.2593	3e-14	AT4G28088	Arabidopsis thaliana	Protein degradation/modification	unclear
UN002742	66.9421	2e-91	GSMUA_Achr11G22390_001	Banana (Musa acuminata)	Transport	unclear
UN002743	48.5294	2e-13	AT3G13229	Arabidopsis thaliana	Others	unclear
UN002746	29.0123	8e-12	AT3G08860	Arabidopsis thaliana	Lipid/Carbohydrate metabolism	unclear
UN002747	74.2366	0	AT3G25230	Arabidopsis thaliana	Others	unclear
UN002748	61.9048	1e-80	GSMUA_Achr5G26970_001	Banana (Musa acuminata)	Oxidative stress	unclear
UN002755	40.2967	1e-175	AT5G59700	Arabidopsis thaliana	Protein degradation/modification	unclear
UN002757	54.9065	2e-155	AT3G15350	Arabidopsis thaliana	Lipid/Carbohydrate metabolism	unclear
UN002759	56.7568	2e-19	AT1G61250	Arabidopsis thaliana	Nutrient recycling(protein transport)	unclear
UN002761	41.1111	1e-12	AT1G02820	Arabidopsis thaliana	Environmental factors	unclear
UN002764	49.1228	6e-11	AT2G44430	Arabidopsis thaliana	Others:DNA binding	unclear
UN002765	65.2452	0	GSMUA_Achr5G14540_001	Banana (Musa acuminata)	Signal transduction	unclear
UN002768	59.0164	1e-17	AT2G26060	Arabidopsis thaliana	Others	unclear
UN002777	64.375	4e-51	AT5G28690	Arabidopsis thaliana	Others	unclear
UN002780	38.0952	4e-08	AT2G33170	Arabidopsis thaliana	Protein degradation/modification:protein kinase	unclear
UN002782	33.5689	4e-42	AT3G23640	Arabidopsis thaliana	Others	unclear
UN002784	75.0973	5e-137	AT1G69640	Arabidopsis thaliana	Others(sphingoid biosynthesis )	unclear
UN002789	32.2404	3e-19	AT5G25150	Arabidopsis thaliana	Transcription regulation	unclear
UN002791	40.2778	5e-20	AT1G17750	Arabidopsis thaliana	Signal transduction	unclear
UN002796	56.25	2e-23	AT5G51070	Arabidopsis thaliana	Others:Defense and cell rescue mechanisms	unclear
UN002801	79.4271	0	AT3G51840	Arabidopsis thaliana	Redox regulation	unclear
UN002802	84.2105	2e-11	GSMUA_Achr2G12090_001	Banana (Musa acuminata)	Nucleotide metabolism	unclear
UN002805	100	4e-14	AT4G05050	Arabidopsis thaliana	Others	unclear
UN002808	39.0533	2e-31	AT4G37530	Arabidopsis thaliana	Redox regulation:Antioxidants	unclear
UN002814	41.841	6e-32	AT5G63880	Arabidopsis thaliana	Others	unclear
UN002815	43.6735	9e-38	AT5G63880	Arabidopsis thaliana	Others	unclear
UN002818	39.4737	1e-70	AT1G75280	Arabidopsis thaliana	Redox regulation:reductase	unclear
UN002819	83.4862	9e-55	GSMUA_Achr4G09840_001	Banana (Musa acuminata)	Lipid and secondary metabolism	unclear
UN002822	52.7919	3e-133	GSMUA_Achr5G17790_001	Banana (Musa acuminata)	Turnover DNA-RNA-protein	unclear
UN002830	56.9579	3e-99	GSMUA_Achr8G15570_001	Banana (Musa acuminata)	Amino acid metabolism	unclear
UN002831	56.5421	3e-83	AT4G25900	Arabidopsis thaliana	Lipid/Carbohydrate metabolism	unclear
UN002838	77.0115	6e-47	GSMUA_Achr6G06840_001	Banana (Musa acuminata)	Not assigned	unclear
UN002841	30.3419	1e-51	AT3G18830	Arabidopsis thaliana	Nutrient recycling	unclear
UN002842	45.9854	1e-32	AT4G02250	Arabidopsis thaliana	Others	unclear
UN002843	45.2632	8e-53	GSMUA_Achr9G10860_001	Banana (Musa acuminata)	MISC	unclear
UN002844	61.5385	3e-44	AT1G48320	Arabidopsis thaliana	Protein degradation/modification	unclear
UN002845	27.9352	2e-17	AT4G19890	Arabidopsis thaliana	Others	promote
UN002849	55.3571	1e-13	LOC_Os03g59740	Rice (Oryza sativa)	Others:Protein biosynthesis	unclear
UN002855	26.9581	7e-60	GSMUA_Achr3G12280_001	Banana (Musa acuminata)	Not assigned	unclear
UN002857	75.8621	1e-54	AT5G43700	Arabidopsis thaliana	Transcription regulation:AUX-IAA	unclear
UN002861	37.013	8e-32	AT4G26490	Arabidopsis thaliana	Others	unclear
UN002866	29.8077	6e-08	AT5G64760	Arabidopsis thaliana	Protein degradation/modification	delay
UN002870	35.2941	4e-13	AT3G25230	Arabidopsis thaliana	Others	unclear
UN002874	33.945	5e-31	AT3G21390	Arabidopsis thaliana	Others	unclear
UN002888	45	8e-30	GSMUA_Achr1G20550_001	Banana (Musa acuminata)	Transcription factor and regulator	unclear
UN002890	47.2222	5e-18	AT3G22450	Arabidopsis thaliana	Others:unclear	unclear
UN002893	44.7368	2e-08	AT2G21060	Arabidopsis thaliana	Others	unclear
UN002898	51.6484	3e-55	AT1G70290	Arabidopsis thaliana	Others(transferase activity)	unclear
UN002899	43.8202	2e-13	AT5G58375	Arabidopsis thaliana	Others	unclear
UN002900	53.3186	5e-149	GSMUA_Achr2G12470_001	Banana (Musa acuminata)	Not assigned	unclear
UN002901	33.8028	2e-52	AT1G64740	Arabidopsis thaliana	Others(cytoskeleton)	unclear
UN002902	29.1667	7e-12	AT5G15640	Arabidopsis thaliana	Others	unclear
UN002908	34.4828	6e-08	AT3G07100	Arabidopsis thaliana	Nutrient recycling	unclear
UN002911	28.5714	8e-12	AT1G13340	Arabidopsis thaliana	Redox regulation	unclear
UN002912	45.8065	5e-29	AT5G25390	Arabidopsis thaliana	Transcription regulation:AP2-EREBP	unclear
UN002920	85.0962	2e-125	AT4G19045	Arabidopsis thaliana	Others	unclear
UN002926	58.427	6e-29	AT5G16370	Arabidopsis thaliana	Others	unclear
UN002929	32.2404	8e-12	GSMUA_Achr2G18250_001	Banana (Musa acuminata)	Not assigned	unclear
UN002933	51.2605	3e-29	AT4G02940	Arabidopsis thaliana	Redox regulation	unclear
UN002936	44.5378	1e-26	AT4G32450	Arabidopsis thaliana	Others	unclear
UN002938	34.1004	2e-65	AT1G65840	Arabidopsis thaliana	Others(POLYAMINE pathway)	unclear
UN002941	56.9106	1e-21	AT3G29170	Arabidopsis thaliana	Others	unclear
UN002946	50.5882	6e-21	AT3G17600	Arabidopsis thaliana	Transcription regulation:AUX-IAA	unclear
UN002951	35.3383	3e-19	AT4G12850	Arabidopsis thaliana	Others	unclear
UN002952	42.4242	6e-62	AT2G22430	Arabidopsis thaliana	Transcription regulation(HB)	unclear
UN002956	33.8583	2e-12	AT3G62580	Arabidopsis thaliana	Lipid/Carbohydrate metabolism	unclear
UN002957	32.5397	1e-42	AT1G14540	Arabidopsis thaliana	Redox regulation	unclear
UN002960	59.4521	2e-160	XM_002462840	Sorghum (Sorghum bicolor)	Others	unclear
UN002962	29.0323	4e-39	AT2G01740	Arabidopsis thaliana	Others:unknown	unclear
UN002965	70	7e-65	AT4G04910	Arabidopsis thaliana	Others	unclear
UN002969	25.1572	1e-11	AT3G61960	Arabidopsis thaliana	Protein degradation/modification	unclear
UN002983	62.7119	3e-10	AT3G49260	Arabidopsis thaliana	Others	unclear
UN002984	62.7119	5e-10	AT3G49260	Arabidopsis thaliana	Others	unclear
UN002990	40.7583	9e-16	AT1G78310	Arabidopsis thaliana	Others	unclear
UN002995	49.2147	4e-38	AT4G29050	Arabidopsis thaliana	Protein degradation/modification:protein kinase and phosphatases	unclear
UN002998	50	6e-149	AT2G40000	Arabidopsis thaliana	Others	unclear
UN003000	26.1421	3e-21	AT3G10150	Arabidopsis thaliana	Protein degradation/modification:protein serine/threonine phosphatase	unclear
UN003014	75	6e-42	AT1G73920	Arabidopsis thaliana	Lipid/Carbohydrate metabolism	unclear
UN003015	47.3684	3e-11	AT3G54020	Arabidopsis thaliana	Others	unclear
UN003016	51.9481	4e-21	GSMUA_Achr5G26280_001	Banana (Musa acuminata)	Cell and development	unclear
UN003019	47.3684	8e-17	AT5G03340	Arabidopsis thaliana	Others	unclear
UN003021	87.0968	0	LOC_Os11g05110	Rice (Oryza sativa)	Others:Macromolecule metabolism	unclear
UN003023	34.7418	9e-34	AT4G04860	Arabidopsis thaliana	Others	unclear
UN003024	50.7692	1e-28	AT1G01160	Arabidopsis thaliana	Transcription regulation	unclear
UN003030	42.7007	1e-59	AT1G23030	Arabidopsis thaliana	Protein degradation/modification	unclear
UN003031	76.2069	0	AT5G09860	Arabidopsis thaliana	Others:disease resistance	delay
UN003032	39.4366	2e-08	AT3G51860	Arabidopsis thaliana	Others	unclear
UN003037	71.7391	3e-45	AT3G63280	Arabidopsis thaliana	Others	unclear
UN003039	57.8571	5e-51	AT5G17000	Arabidopsis thaliana	Others	unclear
UN003040	38.3838	5e-43	AT1G45688	Arabidopsis thaliana	Others	unclear
UN003045	32.2034	3e-15	GSMUA_Achr3G12280_001	Banana (Musa acuminata)	Not assigned	unclear
UN003046	39.3382	6e-47	AT4G13110	Arabidopsis thaliana	Others	unclear
UN003047	53.9157	8e-112	AT2G45630	Arabidopsis thaliana	Redox regulation:oxidoreductase	unclear
UN003049	75.1724	5e-78	GSMUA_Achr4G05640_001	Banana (Musa acuminata)	Transport	unclear
UN003051	62	5e-35	AT5G58540	Arabidopsis thaliana	Protein degradation/modification	unclear
UN003054	52.349	2e-40	GRMZM2G025190	Maize (Zea mays)	Misc.glutathione S transferases	unclear
UN003058	45.9677	2e-29	GSMUA_AchrUn_randomG22900_001	Banana (Musa acuminata)	Not assigned	unclear
UN003059	67.7165	6e-104	AT2G23810	Arabidopsis thaliana	Others(Ageing)	unclear
UN003064	49.504	0	AT4G28490	Arabidopsis thaliana	Signal transduction:PPI	unclear
UN003066	33.1641	5e-94	GSMUA_Achr3G12280_001	Banana (Musa acuminata)	Not assigned	unclear
UN003069	77.2727	6e-68	AT1G07090	Arabidopsis thaliana	Signal transduction (Light)	unclear
UN003070	67.8161	0	AT3G44720	Arabidopsis thaliana	Others:Unknown	unclear
UN003072	31.5315	1e-60	GSMUA_Achr3G12280_001	Banana (Musa acuminata)	Not assigned	unclear
UN003073	82.5	1e-26	AT4G37750	Arabidopsis thaliana	Transcription regulation:AP2-EREBP	unclear
UN003074	32.8671	8e-12	AT1G07400	Arabidopsis thaliana	Redox regulation	unclear
UN003075	67.9012	9e-66	GSMUA_Achr6G27150_001	Banana (Musa acuminata)	Signal transduction	unclear
UN003076	36.7788	3e-94	GSMUA_Achr11G19390_001	Banana (Musa acuminata)	Not assigned	unclear
UN003077	51.0256	2e-114	AT5G55530	Arabidopsis thaliana	Others	unclear
UN003078	44.181	3e-119	AT1G73880	Arabidopsis thaliana	Lipid/Carbohydrate metabolism	unclear
UN003081	31.3131	4e-14	GSMUA_Achr11G08780_001	Banana (Musa acuminata)	Transport	unclear
UN003084	63.9493	0	AB109892	Rice (Oryza sativa)	Signal transduction:Light	promote
UN003085	33.617	3e-34	AT5G27600	Arabidopsis thaliana	Lipid/Carbohydrate metabolism	unclear
UN003090	48.3766	1e-94	AT5G06720	Arabidopsis thaliana	Redox regulation	unclear
UN003092	83.5106	0	AT1G77120	Arabidopsis thaliana	Others(defense)	unclear
UN003093	37.3626	9e-09	AT5G54860	Arabidopsis thaliana	Others	unclear
UN003095	27.9503	5e-12	AT1G62760	Arabidopsis thaliana	Signal transduction:Invertase	unclear
UN003099	44.7368	1e-13	AT3G47940	Arabidopsis thaliana	Protein degradation/modification	unclear
UN003100	43.1373	2e-48	AT1G70690	Arabidopsis thaliana	Protein degradation/modification:protein kinase and phosphatases	unclear
UN003101	74.5192	0	GSMUA_Achr5G02390_001	Banana (Musa acuminata)	Turnover DNA-RNA-protein	unclear
UN003102	33.1646	7e-80	GSMUA_Achr11G19390_001	Banana (Musa acuminata)	Not assigned	unclear
UN003106	73	7e-41	AT2G06255	Arabidopsis thaliana	Others	unclear
UN003119	27.907	4e-28	GSMUA_Achr3G26090_001	Banana (Musa acuminata)	Transcription factor and regulator	unclear
UN003122	36.7347	2e-13	AT3G49260	Arabidopsis thaliana	Others	unclear
UN003123	81.8182	9e-113	AT3G12580	Arabidopsis thaliana	Others:stress and detoxification	unclear
UN003126	59.199	0	AT4G35010	Arabidopsis thaliana	Others	unclear
UN003128	60.4819	6e-164	AT2G30360	Arabidopsis thaliana	Protein degradation/modification	unclear
UN003132	85.0877	5e-62	AT1G29970	Arabidopsis thaliana	Others(translation)	unclear
UN003134	62.5	3e-118	AT1G67500	Arabidopsis thaliana	Transcription regulation	unclear
UN003138	41.3105	1e-84	AT1G09390	Arabidopsis thaliana	Lipid/Carbohydrate metabolism	unclear
UN003141	59.1592	1e-117	AT3G23000	Arabidopsis thaliana	Protein degradation/modification	unclear
UN003142	80	9e-81	GSMUA_Achr2G06930_001	Banana (Musa acuminata)	Carbohydrate metabolism	unclear
UN003143	68.7151	2e-75	GSMUA_Achr9G04950_001	Banana (Musa acuminata)	Energy metabolism	unclear
UN003146	70.8861	5e-29	AT1G76490	Arabidopsis thaliana	Lipid/Carbohydrate metabolism:melavonate biosynthesis	delay
UN003148	57.9151	1e-105	AT2G38050	Arabidopsis thaliana	Hormone response pathway:BR	promote
UN003153	58.2418	3e-24	AT5G05830	Arabidopsis thaliana	Transcription regulation	unclear
UN003156	58.0925	3e-138	AT5G51070	Arabidopsis thaliana	Others:Defense and cell rescue mechanisms	unclear
UN003157	37.1528	2e-38	LOC_Os02g32520	Rice (Oryza sativa)	Nutrient recycling:Macromolecule metabolism	unclear
UN003159	60.8	1e-79	GSMUA_Achr11G19290_001	Banana (Musa acuminata)	Cell and development	unclear
UN003160	74.1697	0	AT3G61600	Arabidopsis thaliana	Others	unclear
UN003163	32.8413	3e-32	AT4G18010	Arabidopsis thaliana	Signal transduction	unclear
UN003165	38.2716	7e-11	AT2G28060	Arabidopsis thaliana	Protein degradation/modification	unclear
UN003167	28.6385	1e-14	AT5G06060	Arabidopsis thaliana	Redox regulation	unclear
UN003168	66.1616	0	AT3G19240	Arabidopsis thaliana	Others	unclear
UN003169	61.9008	0	AT3G17850	Arabidopsis thaliana	Protein degradation/modification:protein kinase and phosphatases	unclear
UN003174	53.1073	1e-57	AT2G16790	Arabidopsis thaliana	Lipid/Carbohydrate metabolism	unclear
UN003175	23.6162	1e-12	AT5G61370	Arabidopsis thaliana	Others	unclear
UN003178	87.1753	0	AT3G13772	Arabidopsis thaliana	Others	unclear
UN003179	47.7477	6e-62	AT5G63120	Arabidopsis thaliana	Others	unclear
UN003181	71.4286	6e-18	AT3G16640	Arabidopsis thaliana	Others:Unknown	unclear
UN003182	27.0471	8e-33	AT4G19890	Arabidopsis thaliana	Others	promote
UN003183	62.8571	1e-25	LOC_Os08g15170	Rice (Oryza sativa)	Others:Energe	unclear
UN003184	68.8	0	AT3G18830	Arabidopsis thaliana	Nutrient recycling	unclear
UN003188	38.4106	3e-24	AT1G79320	Arabidopsis thaliana	Protein degradation/modification	unclear
UN003189	66.0377	2e-18	AT4G35830	Arabidopsis thaliana	Lipid/Carbohydrate metabolism	unclear
UN003191	44.4015	1e-60	AT1G75410	Arabidopsis thaliana	Transcription regulation(HB)	unclear
UN003192	33.6449	2e-76	GSMUA_Achr11G19390_001	Banana (Musa acuminata)	Not assigned	unclear
UN003193	91.5225	0	GRMZM2G025190	Maize (Zea mays)	Misc.glutathione S transferases	unclear
UN003199	58.7302	2e-12	AT3G19660	Arabidopsis thaliana	Others	unclear
UN003200	63.7795	0	AT4G35790	Arabidopsis thaliana	Others	unclear
UN003202	25.1185	5e-07	AT5G38240	Arabidopsis thaliana	Protein degradation/modification:protein kinase and phosphatases	unclear
UN003203	57.8313	5e-20	GSMUA_AchrUn_randomG01100_001	Banana (Musa acuminata)	Signal transduction	unclear
UN003205	78.1553	5e-115	AT3G11730	Arabidopsis thaliana	Signal transduction:Small GTPase mediated signal transduction	unclear
UN003206	49.0716	5e-102	AT1G07430	Arabidopsis thaliana	Protein degradation/modification:protein kinase and phosphatases	unclear
UN003208	49.6148	2e-171	AT3G08680	Arabidopsis thaliana	Signal transduction:kinase	unclear
UN003209	76.9231	4e-27	AT1G49010	Arabidopsis thaliana	Transcription regulation:MYB	promote
UN003212	28.4595	4e-11	AT4G11450	Arabidopsis thaliana	Others	unclear
UN003213	35	1e-72	GSMUA_Achr3G12280_001	Banana (Musa acuminata)	Not assigned	unclear
UN003218	55	3e-08	AT2G39420	Arabidopsis thaliana	Lipid/Carbohydrate metabolism:esterase/lipase/thioesterase	unclear
UN003222	45.7014	6e-60	GSMUA_Achr5G06880_001	Banana (Musa acuminata)	Signal transduction	unclear
UN003224	25	8e-12	AT5G45990	Arabidopsis thaliana	Others	unclear
UN003225	76.8014	0	AT4G34860	Arabidopsis thaliana	Lipid/Carbohydrate metabolism	unclear
UN003229	60.2434	0	AT1G07230	Arabidopsis thaliana	Lipid/Carbohydrate metabolism	unclear
UN003230	37.6812	2e-60	AT4G22760	Arabidopsis thaliana	Others	unclear
UN003233	28.0443	6e-30	AT2G34380	Arabidopsis thaliana	Others	unclear
UN003237	84.127	2e-29	AT5G02560	Arabidopsis thaliana	Others	unclear
UN003240	64.3678	3e-176	AT4G30110	Arabidopsis thaliana	Others	unclear
UN003244	45.8204	6e-76	AT2G21240	Arabidopsis thaliana	Transcription regulation	unclear
UN003246	21.5569	5e-10	AT4G33905	Arabidopsis thaliana	Redox regulation	unclear
UN003248	73.7288	2e-56	AT2G19800	Arabidopsis thaliana	Lipid/Carbohydrate metabolism	unclear
UN003249	86.6667	3e-40	AT2G04520	Arabidopsis thaliana	Others(translation)	unclear
UN003252	54.6392	6e-61	AT3G09910	Arabidopsis thaliana	Signal transduction:GTP binding	unclear
UN003254	79.2683	1e-81	AT2G42010	Arabidopsis thaliana	Lipid/Carbohydrate metabolism:phospholipase D activity	unclear
UN003257	45.9459	1e-10	AT3G55610	Arabidopsis thaliana	Others	unclear
UN003258	56.6038	3e-28	AT5G45990	Arabidopsis thaliana	Others	unclear
UN003260	31.9783	3e-111	AT4G02570	Arabidopsis thaliana	Others	unclear
UN003261	47.136	0	GSMUA_Achr10G18340_001	Banana (Musa acuminata)	Not assigned	unclear
UN003267	55.5556	1e-68	AT2G32050	Arabidopsis thaliana	Others	unclear
UN003270	46.8037	3e-124	AT2G32290	Arabidopsis thaliana	Lipid/Carbohydrate metabolism	unclear
UN003271	73.1092	0	GSMUA_Achr7G05830_001	Banana (Musa acuminata)	Transport	unclear
UN003272	58.459	0	AT5G08560	Arabidopsis thaliana	Others	unclear
UN003273	31.6514	2e-26	AT3G45580	Arabidopsis thaliana	Transcription regulation	unclear
UN003274	78.125	4e-12	GSMUA_AchrUn_randomG15460_001	Banana (Musa acuminata)	Transport	unclear
UN003275	35.2818	9e-86	GSMUA_Achr11G19390_001	Banana (Musa acuminata)	Not assigned	unclear
UN003276	43.1818	9e-24	AT5G63990	Arabidopsis thaliana	Others	unclear
UN003277	27.9279	2e-32	AT3G07700	Arabidopsis thaliana	Others:stress and detoxification	unclear
UN003278	72.2772	3e-146	AT5G15640	Arabidopsis thaliana	Others	unclear
UN003279	34.5794	7e-09	AT5G60910	Arabidopsis thaliana	Transcription regulation:MADS	promote
UN003280	38.5321	2e-82	AT5G49665	Arabidopsis thaliana	Transcription regulation	unclear
UN003282	51.2	8e-37	AT2G37520	Arabidopsis thaliana	Transcription regulation:PHD	unclear
UN003288	83.3333	4e-07	AT5G04850	Arabidopsis thaliana	Others	unclear
UN003291	67.8161	2e-39	AT2G47190	Arabidopsis thaliana	Transcription regulation:MYB	promote
UN003295	61.9171	0	AT1G23870	Arabidopsis thaliana	Others(transferase activity)	unclear
UN003300	26.9113	8e-26	AT4G19890	Arabidopsis thaliana	Others	promote
UN003301	33.6303	1e-78	AT1G22460	Arabidopsis thaliana	Others	unclear
UN003304	63.7931	2e-18	AT2G14620	Arabidopsis thaliana	Lipid/Carbohydrate metabolism	unclear
UN003307	36.7407	1e-131	AT5G66560	Arabidopsis thaliana	Others	unclear
UN003310	48.2759	1e-74	AT2G21240	Arabidopsis thaliana	Transcription regulation	unclear
UN003311	61.9565	1e-101	AT1G27990	Arabidopsis thaliana	Others	unclear
UN003312	35.8166	5e-73	GSMUA_Achr11G19390_001	Banana (Musa acuminata)	Not assigned	unclear
UN003313	77.037	3e-132	AT3G54690	Arabidopsis thaliana	Others	unclear
UN003314	48.4848	4e-08	AT2G20560	Arabidopsis thaliana	Protein degradation/modification(protein folding)	unclear
UN003315	54.5932	2e-140	GSMUA_Achr10G01080_001	Banana (Musa acuminata)	MISC	unclear
UN003317	49.3506	4e-92	AT5G63120	Arabidopsis thaliana	Others	unclear
UN003318	31.4721	1e-40	AT1G01300	Arabidopsis thaliana	Protein degradation/modification	unclear
UN003319	47.1154	8e-23	AT2G44980	Arabidopsis thaliana	Transcription regulation	unclear
UN003324	45.4545	7e-26	AT4G32480	Arabidopsis thaliana	Others	unclear
UN003327	43.2099	4e-81	AT3G16800	Arabidopsis thaliana	Protein degradation/modification	unclear
UN003328	70.1389	3e-60	AT1G03530	Arabidopsis thaliana	Transcription regulation	unclear
UN003329	52.7132	6e-87	AT5G21326	Arabidopsis thaliana	Protein degradation/modification	unclear
UN003331	65.625	3e-45	AT1G54210	Arabidopsis thaliana	Nutrient recycling:Autophagy	unclear
UN003333	59.6491	6e-110	GSMUA_Achr8G11320_001	Banana (Musa acuminata)	Stress	unclear
UN003338	52.7132	2e-87	AT5G21326	Arabidopsis thaliana	Protein degradation/modification	unclear
UN003341	44.2308	3e-73	GSMUA_Achr5G26280_001	Banana (Musa acuminata)	Cell and development	unclear
UN003344	31.0734	4e-11	L14953	Tobacco (Nicotiana tabacum)	Redox regulation	promote
UN003345	53.7037	6e-82	AT3G44720	Arabidopsis thaliana	Others:Unknown	unclear
UN003349	63.7931	5e-34	AT4G38250	Arabidopsis thaliana	Others	unclear
UN003353	58.4507	2e-100	GSMUA_Achr7G09310_001	Banana (Musa acuminata)	Transport	unclear
UN003356	25.5738	2e-30	AT2G19930	Arabidopsis thaliana	Transcription regulation	unclear
UN003363	83.7838	5e-88	AT1G03150	Arabidopsis thaliana	Others (metabolic process)	unclear
UN003367	54.7368	2e-179	AT1G14080	Arabidopsis thaliana	Lipid/Carbohydrate metabolism:fucosyltransferase	unclear
UN003369	48.8372	1e-38	AT4G10130	Arabidopsis thaliana	Protein degradation/modification	unclear
UN003373	27.6786	1e-17	AT5G46180	Arabidopsis thaliana	Nutrient recycling	unclear
UN003374	69.5652	3e-54	LOC_Os03g60350	Rice (Oryza sativa)	Others	unclear
UN003377	73.913	3e-136	AT5G47080	Arabidopsis thaliana	Others	unclear
UN003378	32.1739	3e-08	AT4G19700	Arabidopsis thaliana	Hormone response pathway	unclear
UN003379	52.3077	6e-16	AT2G21210	Arabidopsis thaliana	Hormone response pathway:Auxin	unclear
UN003381	76.2195	7e-88	AT2G44050	Arabidopsis thaliana	Hormone response pathway:JA	promote
UN003382	50.8475	1e-175	AT3G56060	Arabidopsis thaliana	Others	unclear
UN003385	49.3506	4e-14	AT1G69295	Arabidopsis thaliana	Others	unclear
UN003386	84.7222	3e-57	AT1G02000	Arabidopsis thaliana	Others	unclear
UN003397	98.6111	2e-44	LOC_Os03g59740	Rice (Oryza sativa)	Others:Protein biosynthesis	unclear
UN003399	72.2222	1e-21	AT2G02060	Arabidopsis thaliana	Transcription regulation(GARP-G2-like)	unclear
UN003401	53.7572	2e-47	AT5G13110	Arabidopsis thaliana	Lipid/Carbohydrate metabolism	unclear
UN003402	75.9494	0	AT1G29260	Arabidopsis thaliana	Redox regulation	unclear
UN003403	75.9494	0	AT1G29260	Arabidopsis thaliana	Redox regulation	unclear
UN003405	32.7684	1e-17	AT5G51410	Arabidopsis thaliana	Others	unclear
UN003407	36.9318	3e-31	LOC_Os01g59600	Rice (Oryza sativa)	Nutrient recycling:Macromolecule metabolism	unclear
UN003410	86.7841	9e-143	AT5G56350	Arabidopsis thaliana	Others	unclear
UN003412	28.5714	7e-07	AT2G43770	Arabidopsis thaliana	Transcription regulation:nucleotide binding	unclear
UN003413	65.7061	2e-143	AT2G20560	Arabidopsis thaliana	Protein degradation/modification(protein folding)	unclear
UN003417	63.1579	7e-22	GSMUA_Achr7G18430_001	Banana (Musa acuminata)	Not assigned	unclear
UN003418	59.0909	8e-29	GSMUA_Achr5G07760_001	Banana (Musa acuminata)	Signal transduction	unclear
UN003420	61.2626	0	AT1G58520	Arabidopsis thaliana	Redox regulation	unclear
UN003422	39.6088	4e-64	AT3G56200	Arabidopsis thaliana	Others	unclear
UN003424	63.2812	3e-57	AT3G08990	Arabidopsis thaliana	Others:unclear	unclear
UN003425	31.1688	4e-10	AT2G21660	Arabidopsis thaliana	Others	promote
UN003429	27.1429	2e-17	AT2G01740	Arabidopsis thaliana	Others:unknown	unclear
UN003431	34.0187	6e-89	AT2G43200	Arabidopsis thaliana	Environmental factors:dehydration	unclear
UN003432	49.1018	4e-49	AT5G37070	Arabidopsis thaliana	Others	unclear
UN003434	60.8696	9e-11	AT5G24420	Arabidopsis thaliana	Others	unclear
UN003436	30	2e-07	GSMUA_Achr5G28140_001	Banana (Musa acuminata)	Energy metabolism	unclear
UN003441	55.3097	9e-97	AT5G57035	Arabidopsis thaliana	Others	unclear
UN003445	69.6319	2e-168	AT3G55140	Arabidopsis thaliana	Others	unclear
UN003448	44.0678	2e-09	AT5G63120	Arabidopsis thaliana	Others	unclear
UN003453	57.037	0	AT2G32950	Arabidopsis thaliana	Signal transduction (Light)	unclear
UN003454	55.2542	4e-108	AT4G24040	Arabidopsis thaliana	Others	unclear
UN003457	30.0268	2e-48	GSMUA_Achr8G16150_001	Banana (Musa acuminata)	Cell and development	unclear
UN003466	30.3797	3e-11	AT5G23430	Arabidopsis thaliana	Others	unclear
UN003468	38.0403	3e-84	AT1G06550	Arabidopsis thaliana	Lipid/Carbohydrate metabolism	unclear
UN003476	64.8333	0	AT4G30360	Arabidopsis thaliana	Nutrient recycling	unclear
UN003478	69.6165	8e-163	AT3G21390	Arabidopsis thaliana	Others	unclear
UN003484	42.5331	3e-126	GSMUA_Achr5G13670_001	Banana (Musa acuminata)	MISC	unclear
UN003485	48.8372	3e-21	AT3G20250	Arabidopsis thaliana	Others	unclear
UN003486	27.3171	1e-08	AT5G07440	Arabidopsis thaliana	Redox regulation	unclear
UN003488	45.5696	4e-112	GSMUA_Achr7G15710_001	Banana (Musa acuminata)	Turnover DNA-RNA-protein	unclear
UN003489	35.0746	1e-15	AT4G27900	Arabidopsis thaliana	Others	unclear
UN003490	29.5082	7e-14	AT3G12110	Arabidopsis thaliana	Others:structural constituent of cytoskeleton	unclear
UN003493	39.6552	5e-49	AT5G41620	Arabidopsis thaliana	Others	unclear
UN003496	73.9344	0	AT4G27260	Arabidopsis thaliana	Hormone response pathway:Auxin	unclear
UN003497	75.9907	0	AT2G14520	Arabidopsis thaliana	Others	unclear
UN003502	71.4286	2e-82	AT3G13200	Arabidopsis thaliana	Others:nuclear mRNA splicing	unclear
UN003504	30.2752	4e-08	AT4G15020	Arabidopsis thaliana	Others	unclear
UN003508	78.5714	2e-26	AT1G74660	Arabidopsis thaliana	Transcription regulation(ZF-HD)	unclear
UN003509	73.3503	0	AT5G07440	Arabidopsis thaliana	Redox regulation	unclear
UN003510	83.871	6e-73	AT5G07680	Arabidopsis thaliana	Transcription regulation	unclear
UN003511	79.1667	5e-61	AT5G11960	Arabidopsis thaliana	Others	unclear
UN003518	78.9474	3e-09	AT4G27130	Arabidopsis thaliana	Others	unclear
UN003519	82.8571	7e-18	AT2G46270	Arabidopsis thaliana	Transcription regulation	unclear
UN003527	58.0357	3e-31	AT1G28330	Arabidopsis thaliana	Others	unclear
UN003528	61.6848	4e-155	AT5G66740	Arabidopsis thaliana	Others	unclear
UN003535	32.7922	8e-36	AT5G51070	Arabidopsis thaliana	Others:Defense and cell rescue mechanisms	unclear
UN003536	60.4592	3e-140	AT1G16180	Arabidopsis thaliana	Others	unclear
UN003537	30.8642	7e-36	NM_001111815	Maize (Zea mays)	Others	unclear
UN003539	39.0071	9e-46	AT4G08950	Arabidopsis thaliana	Others	unclear
UN003541	38	2e-48	AT5G18650	Arabidopsis thaliana	Transcription regulation	unclear
UN003542	38.4615	2e-34	AT5G18650	Arabidopsis thaliana	Transcription regulation	unclear
UN003545	63.6364	2e-88	AT3G52310	Arabidopsis thaliana	Nutrient recycling	unclear
UN003547	49.162	7e-75	GSMUA_Achr7G04950_001	Banana (Musa acuminata)	Turnover DNA-RNA-protein	unclear
UN003551	47.5921	4e-106	GSMUA_Achr4G16570_001	Banana (Musa acuminata)	Lipid and secondary metabolism	unclear
UN003555	41.844	1e-31	AT4G32480	Arabidopsis thaliana	Others	unclear
UN003556	45.4545	8e-26	AT4G32480	Arabidopsis thaliana	Others	unclear
UN003557	41.844	2e-31	AT4G32480	Arabidopsis thaliana	Others	unclear
UN003558	80.4124	3e-50	AT5G14640	Arabidopsis thaliana	Protein degradation/modification:protein kinase and phosphatases	unclear
UN003560	49.8599	6e-86	GRMZM2G047456	Maize (Zea mays)	Misc.peroxidases	unclear
UN003564	88.5496	8e-81	AT1G30270	Arabidopsis thaliana	Signal transduction	unclear
UN003570	33.5385	3e-59	AT4G11450	Arabidopsis thaliana	Others	unclear
UN003573	76.087	3e-18	AT3G52600	Arabidopsis thaliana	Others	unclear
UN003576	36.6412	9e-15	GSMUA_Achr1G06170_001	Banana (Musa acuminata)	Cell and development	unclear
UN003577	36.6412	1e-14	GSMUA_Achr1G06170_001	Banana (Musa acuminata)	Cell and development	unclear
UN003578	36.6412	1e-14	GSMUA_Achr1G06170_001	Banana (Musa acuminata)	Cell and development	unclear
UN003581	41.4141	8e-18	AT4G22760	Arabidopsis thaliana	Others	unclear
UN003583	75.7225	5e-76	GSMUA_Achr7G22120_001	Banana (Musa acuminata)	Transport	unclear
UN003588	69.6386	0	AT3G43230	Arabidopsis thaliana	Transcription regulation:zinc finger protein	unclear
UN003589	36.9863	2e-19	AT5G37060	Arabidopsis thaliana	Others:cation/H(+) exchanger	promote
UN003592	60.2151	7e-106	AT3G17000	Arabidopsis thaliana	Protein degradation/modification	unclear
UN003596	20.5742	2e-13	AT3G07100	Arabidopsis thaliana	Nutrient recycling	unclear
UN003598	36.7089	1e-08	AT3G04010	Arabidopsis thaliana	Lipid/Carbohydrate metabolism	unclear
UN003601	36.9048	3e-07	AT2G20860	Arabidopsis thaliana	Others:Metabolism	unclear
UN003602	66.0232	1e-119	AT4G16210	Arabidopsis thaliana	Others	unclear
UN003610	50	4e-153	AT3G05510	Arabidopsis thaliana	Lipid/Carbohydrate metabolism	unclear
UN003611	66.1765	9e-28	LOC_Os08g15170	Rice (Oryza sativa)	Others:Energe	unclear
UN003620	41.2451	9e-40	AT1G04360	Arabidopsis thaliana	Transcription regulation	unclear
UN003628	68.4932	6e-58	GSMUA_Achr1G26370_001	Banana (Musa acuminata)	Turnover DNA-RNA-protein	unclear
UN003631	83.9286	7e-51	AT1G70980	Arabidopsis thaliana	Others( translation)	unclear
UN003632	75.8621	7e-32	AT5G66880	Arabidopsis thaliana	Lipid/Carbohydrate metabolism	unclear
UN003636	64.6053	0	AT2G23980	Arabidopsis thaliana	Signal transduction	unclear
UN003637	41.4286	2e-13	AT2G30800	Arabidopsis thaliana	Others(helicase)	unclear
UN003638	41.4286	1e-13	AT2G30800	Arabidopsis thaliana	Others(helicase)	unclear
UN003639	68.8525	6e-55	AT4G07390	Arabidopsis thaliana	Others	unclear
UN003640	68.8889	2e-125	AT1G32790	Arabidopsis thaliana	Others	unclear
UN003645	47.9911	2e-121	AT4G02940	Arabidopsis thaliana	Redox regulation	unclear
UN003649	55.6196	6e-137	AT5G63010	Arabidopsis thaliana	Others	unclear
UN003654	82.3529	9e-13	AT5G59890	Arabidopsis thaliana	Others	unclear
UN003655	42	3e-75	GRMZM2G058095	Maize (Zea mays)	Secondary metabolism.isoprenoids.mevalonate pathway.HMG-CoA reductase	unclear
UN003656	25.3425	8e-07	AT3G03710	Arabidopsis thaliana	Protein degradation/modification	unclear
UN003657	59.6774	0	GSMUA_Achr1G02560_001	Banana (Musa acuminata)	Cell and development	unclear
UN003663	64.539	8e-58	AT5G66730	Arabidopsis thaliana	Transcription regulation	unclear
UN003664	62.844	1e-170	AT1G19220	Arabidopsis thaliana	Hormone response pathway:Auxin	promote
UN003665	39.2593	1e-28	AT1G14400	Arabidopsis thaliana	Protein degradation/modification:Ubiquitin	unclear
UN003672	35.2941	2e-10	GSMUA_Achr9G30480_001	Banana (Musa acuminata)	Transcription factor and regulator	unclear
UN003675	65	6e-56	AT5G13180	Arabidopsis thaliana	Transcription regulation (NAC)	delay
UN003676	75.0936	0	AT5G27150	Arabidopsis thaliana	Others	unclear
UN003679	40.6716	1e-41	AT4G22740	Arabidopsis thaliana	Others	unclear
UN003681	54.2636	3e-124	AT3G09180	Arabidopsis thaliana	Others	unclear
UN003683	73.931	0	AT2G23980	Arabidopsis thaliana	Signal transduction	unclear
UN003684	46	4e-45	GSMUA_Achr6G07090_001	Banana (Musa acuminata)	Not assigned	unclear
UN003686	56.4655	2e-167	AT5G62600	Arabidopsis thaliana	Others	unclear
UN003687	65.4412	6e-108	GSMUA_Achr9G04950_001	Banana (Musa acuminata)	Energy metabolism	unclear
UN003695	38.1503	3e-68	GSMUA_Achr5G10840_001	Banana (Musa acuminata)	Turnover DNA-RNA-protein	unclear
UN003696	85.5124	0	AT5G62740	Arabidopsis thaliana	Others	unclear
UN003697	79.3103	4e-117	AT4G30490	Arabidopsis thaliana	Others:ATPases	unclear
UN003698	76	2e-59	AT4G30490	Arabidopsis thaliana	Others:ATPases	unclear
UN003703	83.5366	3e-101	AT5G66730	Arabidopsis thaliana	Transcription regulation	unclear
UN003707	27.2189	8e-10	LOC_Os10g39130	Rice (Oryza sativa)	Others:Flower development	unclear
UN003711	88.4615	4e-28	GSMUA_Achr2G16600_001	Banana (Musa acuminata)	Energy metabolism	unclear
UN003713	46.4286	1e-09	AT1G31190	Arabidopsis thaliana	Others	unclear
UN003715	35.7143	4e-16	AT3G04930	Arabidopsis thaliana	Transcription regulation	unclear
UN003717	68.0556	1e-26	AT2G30420	Arabidopsis thaliana	Transcription regulation:MYB-related	unclear
UN003723	60.3093	1e-63	AT5G06720	Arabidopsis thaliana	Redox regulation	unclear
UN003724	45.8333	4e-13	GSMUA_Achr2G15840_001	Banana (Musa acuminata)	Not assigned	unclear
UN003725	47.4576	4e-09	GSMUA_Achr2G15840_001	Banana (Musa acuminata)	Not assigned	unclear
UN003729	58.6207	3e-07	AT5G01450	Arabidopsis thaliana	Others	unclear
UN003730	75.0439	0	AT3G54140	Arabidopsis thaliana	Others	unclear
UN003732	78.9474	5e-106	AT1G72730	Arabidopsis thaliana	Others( helicase activity)	unclear
UN003733	78.0612	8e-107	AT1G72730	Arabidopsis thaliana	Others( helicase activity)	unclear
UN003741	51.2	3e-37	AT2G37520	Arabidopsis thaliana	Transcription regulation:PHD	unclear
UN003742	52.6316	9e-13	AT2G37520	Arabidopsis thaliana	Transcription regulation:PHD	unclear
UN003746	36.8243	4e-54	AT3G46930	Arabidopsis thaliana	Protein degradation/modification:protein kinase and phosphatases	unclear
UN003747	35.8974	3e-23	AT1G13880	Arabidopsis thaliana	Others	unclear
UN003751	28.3133	2e-09	AT1G29260	Arabidopsis thaliana	Redox regulation	unclear
UN003752	76.0417	0	AT4G34860	Arabidopsis thaliana	Lipid/Carbohydrate metabolism	unclear
UN003758	65.2174	6e-34	AT1G19220	Arabidopsis thaliana	Hormone response pathway:Auxin	promote
UN003761	27.2727	5e-37	AT2G01740	Arabidopsis thaliana	Others:unknown	unclear
UN003764	80.6584	0	AT1G79610	Arabidopsis thaliana	Others( transport)	unclear
UN003770	71.5909	4e-37	AT2G18060	Arabidopsis thaliana	Transcription regulation:NAC	unclear
UN003774	50.0982	1e-157	AT3G48195	Arabidopsis thaliana	Others	unclear
UN003775	62.1094	4e-106	AT4G27000	Arabidopsis thaliana	Others	unclear
UN003776	76.8519	6e-122	AT4G15940	Arabidopsis thaliana	Others	unclear
UN003777	53.1646	2e-23	AT2G21660	Arabidopsis thaliana	Others	promote
UN003780	60.5263	5e-09	AT3G26440	Arabidopsis thaliana	Others	unclear
UN003781	48.9796	3e-08	AT3G26440	Arabidopsis thaliana	Others	unclear
UN003782	48.9796	2e-08	AT3G26440	Arabidopsis thaliana	Others	unclear
UN003783	37.884	5e-61	AT4G12000	Arabidopsis thaliana	Redox regulation	unclear
UN003784	38.4615	7e-30	AT5G16540	Arabidopsis thaliana	Transcription regulation:C2H2	unclear
UN003791	42.1053	2e-73	AT4G01450	Arabidopsis thaliana	Others	unclear
UN003792	70.6767	5e-57	AT5G64740	Arabidopsis thaliana	Others	unclear
UN003794	36.0996	4e-37	AT5G16540	Arabidopsis thaliana	Transcription regulation:C2H2	unclear
UN003796	36.7647	2e-19	AT5G47240	Arabidopsis thaliana	Others	unclear
UN003807	43.9394	2e-78	AT2G23450	Arabidopsis thaliana	Protein degradation/modification	unclear
UN003815	35.9116	2e-63	AT5G63120	Arabidopsis thaliana	Others	unclear
UN003820	70.3297	2e-37	GSMUA_Achr6G36390_001	Banana (Musa acuminata)	Cell wall metabolism	unclear
UN003821	86.6667	4e-40	AT2G04520	Arabidopsis thaliana	Others(translation)	unclear
UN003822	71.4286	1e-06	AT3G07525	Arabidopsis thaliana	Nutrient recycling:Autophagy	delay
UN003824	42.5982	4e-77	AT4G29360	Arabidopsis thaliana	Lipid/Carbohydrate metabolism	unclear
UN003825	61.3014	3e-126	AT1G06550	Arabidopsis thaliana	Lipid/Carbohydrate metabolism	unclear
UN003828	31.8182	2e-10	GSMUA_Achr9G10860_001	Banana (Musa acuminata)	MISC	unclear
UN003829	70.598	0	GSMUA_Achr9G22670_001	Banana (Musa acuminata)	Transport	unclear
UN003831	57.5758	3e-18	AT3G62710	Arabidopsis thaliana	Lipid/Carbohydrate metabolism	unclear
UN003833	61.326	3e-73	AT1G13280	Arabidopsis thaliana	Hormone response pathway:JA	unclear
UN003836	75.8278	2e-172	AT2G31955	Arabidopsis thaliana	Others	unclear
UN003840	38.5185	3e-105	AT4G02410	Arabidopsis thaliana	Others	unclear
UN003846	44.7761	2e-12	AT5G40960	Arabidopsis thaliana	Others	unclear
UN003847	52.7778	3e-08	AT1G54210	Arabidopsis thaliana	Nutrient recycling:Autophagy	delay
UN003848	72.4453	0	AT1G15520	Arabidopsis thaliana	Nutrient recycling:ABC transporter	unclear
UN003849	84.9246	0	AT1G15520	Arabidopsis thaliana	Nutrient recycling:ABC transporter	unclear
UN003852	52.2569	3e-158	AT3G54650	Arabidopsis thaliana	Others	unclear
UN003855	50.7463	2e-35	AT5G51070	Arabidopsis thaliana	Others:Defense and cell rescue mechanisms	unclear
UN003858	69.5146	0	AT1G11910	Arabidopsis thaliana	Protein degradation/modification	unclear
UN003860	52.7728	1e-156	AT3G54650	Arabidopsis thaliana	Others	unclear
UN003863	59.6154	4e-11	AT4G36730	Arabidopsis thaliana	Signal transduction	promote
UN003864	59.6154	4e-11	AT4G36730	Arabidopsis thaliana	Signal transduction	promote
UN003865	26.0606	1e-08	AT4G14520	Arabidopsis thaliana	Others	unclear
UN003866	43.9791	8e-40	AT4G00335	Arabidopsis thaliana	Others	unclear
UN003868	68.3721	4e-93	AT5G66930	Arabidopsis thaliana	Others	unclear
UN003869	33.121	2e-09	GSMUA_Achr2G07280_001	Banana (Musa acuminata)	Not assigned	unclear
UN003871	55.7692	6e-107	GSMUA_Achr3G12290_001	Banana (Musa acuminata)	Transcription factor and regulator	unclear
UN003875	34.3511	5e-11	GSMUA_Achr10G27360_001	Banana (Musa acuminata)	Cell wall metabolism	unclear
UN003877	56.5217	1e-11	AT1G53170	Arabidopsis thaliana	Transcription regulation(AP2-EREBP)	unclear
UN003878	44	3e-132	AT5G52050	Arabidopsis thaliana	Others	unclear
UN003879	48.8746	1e-98	AT5G58540	Arabidopsis thaliana	Protein degradation/modification	unclear
UN003885	65.8273	7e-100	AT5G19070	Arabidopsis thaliana	Others	unclear
UN003886	37.069	3e-19	GSMUA_Achr9G05420_001	Banana (Musa acuminata)	Cell and development	unclear
UN003887	44.7368	2e-15	GSMUA_Achr9G05420_001	Banana (Musa acuminata)	Cell and development	unclear
UN003888	44.7368	2e-15	GSMUA_Achr9G05420_001	Banana (Musa acuminata)	Cell and development	unclear
UN003891	55.0459	6e-26	AT5G25930	Arabidopsis thaliana	Others	unclear
UN003895	46.3793	3e-128	AT5G25930	Arabidopsis thaliana	Others	unclear
UN003897	54.955	2e-134	AT5G20830	Arabidopsis thaliana	Others	unclear
UN003898	64.5688	0	GSMUA_Achr8G15460_001	Banana (Musa acuminata)	Protein (de)phosphorylation	unclear
UN003900	69.2996	0	AT5G25150	Arabidopsis thaliana	Transcription regulation	unclear
UN003902	34.9754	7e-22	AT2G30800	Arabidopsis thaliana	Others(helicase)	unclear
UN003904	61.0619	2e-43	AT5G58575	Arabidopsis thaliana	Others	unclear
UN003907	49.8674	6e-130	GSMUA_Achr3G13420_001	Banana (Musa acuminata)	Not assigned	unclear
UN003909	24.0741	1e-27	AT5G63120	Arabidopsis thaliana	Others	unclear
UN003912	54.1935	3e-166	GSMUA_Achr9G22670_001	Banana (Musa acuminata)	Transport	unclear
UN003913	35.2201	2e-22	AT2G31820	Arabidopsis thaliana	Others	unclear
UN003917	47	3e-118	AT1G22460	Arabidopsis thaliana	Others	unclear
UN003919	63.6364	5e-46	AT5G06060	Arabidopsis thaliana	Redox regulation	unclear
UN003925	69.3548	1e-79	AT5G03760	Arabidopsis thaliana	Others	unclear
UN003931	47.8448	4e-33	LOC_Os05g51180	Rice (Oryza sativa)	Others:Protein biosynthesis	unclear
UN003934	55.6541	6e-156	GSMUA_Achr5G10040_001	Banana (Musa acuminata)	Cell and development	unclear
UN003939	80.6897	1e-114	AT5G55000	Arabidopsis thaliana	Others	unclear
UN003943	46.134	8e-99	AT1G75410	Arabidopsis thaliana	Transcription regulation(HB)	unclear
UN003944	46.134	2e-98	AT1G75410	Arabidopsis thaliana	Transcription regulation(HB)	unclear
UN003945	46.134	6e-98	AT1G75410	Arabidopsis thaliana	Transcription regulation(HB)	unclear
UN003949	79.5411	0	GSMUA_Achr8G25880_001	Banana (Musa acuminata)	Transport	unclear
UN003951	68.4211	2e-10	AT2G07340	Arabidopsis thaliana	Protein degradation/modification	unclear
UN003952	66.6667	3e-26	AT5G38860	Arabidopsis thaliana	Others	unclear
UN003955	74.2424	1e-47	AT2G26560	Arabidopsis thaliana	Lipid/Carbohydrate metabolism:lipid acyl hydrolase	unclear
UN003956	41.6667	2e-08	AT5G17690	Arabidopsis thaliana	Signal transduction:light signal	promote
UN003957	53.3981	1e-21	GSMUA_Achr11G22150_001	Banana (Musa acuminata)	Not assigned	unclear
UN003970	22.4138	5e-12	AT3G07100	Arabidopsis thaliana	Nutrient recycling	unclear
UN003976	56.1033	2e-160	GSMUA_Achr8G23200_001	Banana (Musa acuminata)	Turnover DNA-RNA-protein	unclear
UN003977	73.9796	1e-102	GSMUA_Achr8G23200_001	Banana (Musa acuminata)	Turnover DNA-RNA-protein	unclear
UN003979	58.5714	1e-45	AT4G34160	Arabidopsis thaliana	Signal transduction:Cell cycle regulation	promote
UN003983	28.3019	2e-57	AT4G22760	Arabidopsis thaliana	Others	unclear
UN003985	62.9268	3e-88	AT1G76150	Arabidopsis thaliana	Redox regulation	unclear
UN003986	62.9268	8e-88	AT1G76150	Arabidopsis thaliana	Redox regulation	unclear
UN003987	61.8123	7e-141	AT1G76150	Arabidopsis thaliana	Redox regulation	unclear
UN003990	63.4921	6e-54	AT2G43400	Arabidopsis thaliana	Protein degradation/modification	delay
UN003996	27.957	8e-16	AT4G19890	Arabidopsis thaliana	Others	promote
UN003997	27.957	2e-15	AT4G19890	Arabidopsis thaliana	Others	promote
UN004001	64.6091	0	AY032953	Rose (Rosa hybrida)	Signal transduction	unclear
UN004002	58.1395	2e-49	AT4G13020	Arabidopsis thaliana	Others	unclear
UN004003	65.8537	6e-178	AT1G54080	Arabidopsis thaliana	Signal transduction	unclear
UN004004	42.5414	5e-35	GSMUA_Achr9G10220_001	Banana (Musa acuminata)	Transport	unclear
UN004011	63.8298	4e-153	AT1G11310	Arabidopsis thaliana	Others (defense response)	unclear
UN004013	52.2936	1e-73	AT1G58180	Arabidopsis thaliana	Nutrient recycling	unclear
UN004014	69.281	1e-159	AT5G08590	Arabidopsis thaliana	Protein degradation/modification	unclear
UN004015	54.2373	2e-60	AT1G58180	Arabidopsis thaliana	Nutrient recycling	unclear
UN004016	55.6291	1e-53	AT1G58180	Arabidopsis thaliana	Nutrient recycling	unclear
UN004017	55.6291	2e-53	AT1G58180	Arabidopsis thaliana	Nutrient recycling	unclear
UN004018	54.2373	2e-60	AT1G58180	Arabidopsis thaliana	Nutrient recycling	unclear
UN004019	57.5893	0	AT1G65840	Arabidopsis thaliana	Others(POLYAMINE pathway)	unclear
UN004020	61.4286	5e-67	AT1G65840	Arabidopsis thaliana	Others(POLYAMINE pathway)	unclear
UN004021	57.5893	0	AT1G65840	Arabidopsis thaliana	Others(POLYAMINE pathway)	unclear
UN004022	63.9098	2e-149	AT1G65840	Arabidopsis thaliana	Others(POLYAMINE pathway)	unclear
UN004023	63.7037	8e-150	AT1G65840	Arabidopsis thaliana	Others(POLYAMINE pathway)	unclear
UN004024	57.6233	0	AT1G65840	Arabidopsis thaliana	Others(POLYAMINE pathway)	unclear
UN004025	43.9394	3e-29	AT5G39720	Arabidopsis thaliana	Others	unclear
UN004026	63.7037	7e-150	AT1G65840	Arabidopsis thaliana	Others(POLYAMINE pathway)	unclear
UN004027	60.084	3e-164	AT1G67930	Arabidopsis thaliana	Nutrient recycling	unclear
UN004029	68.8442	0	AT3G61050	Arabidopsis thaliana	Others	unclear
UN004030	33.0189	8e-38	AT4G32890	Arabidopsis thaliana	Transcription regulation:GATA	unclear
UN004031	54.27	3e-84	AT1G30970	Arabidopsis thaliana	Transcription regulation(C2H2)	unclear
UN004032	90.625	9e-22	AT1G30970	Arabidopsis thaliana	Transcription regulation(C2H2)	unclear
UN004034	38.8889	1e-32	AT2G15580	Arabidopsis thaliana	Others	unclear
UN004038	77.0053	0	AT2G26080	Arabidopsis thaliana	Others	unclear
UN004043	69.6078	3e-35	AT2G45500	Arabidopsis thaliana	Others:energy	unclear
UN004045	25.4453	1e-24	AT5G63120	Arabidopsis thaliana	Others	unclear
UN004046	60	2e-07	AT2G15900	Arabidopsis thaliana	Signal transduction	unclear
UN004047	60	2e-07	AT2G15900	Arabidopsis thaliana	Signal transduction	unclear
UN004048	56.7089	1e-150	GSMUA_Achr9G12980_001	Banana (Musa acuminata)	Lipid and secondary metabolism	unclear
UN004049	56.7089	5e-151	GSMUA_Achr9G12980_001	Banana (Musa acuminata)	Lipid and secondary metabolism	unclear
UN004050	53.75	7e-18	AT3G03850	Arabidopsis thaliana	Hormone response pathway:Auxin	unclear
UN004051	46.4912	1e-11	AT2G28060	Arabidopsis thaliana	Protein degradation/modification	unclear
UN004052	53.75	1e-17	AT3G03850	Arabidopsis thaliana	Hormone response pathway:Auxin	unclear
UN004053	66.1538	1e-93	GSMUA_Achr10G00130_001	Banana (Musa acuminata)	Turnover DNA-RNA-protein	unclear
UN004054	31.9728	5e-18	GSMUA_Achr5G10840_001	Banana (Musa acuminata)	Turnover DNA-RNA-protein	unclear
UN004055	39.1304	1e-23	GSMUA_Achr5G10840_001	Banana (Musa acuminata)	Turnover DNA-RNA-protein	unclear
UN004058	55.5118	5e-80	AT4G28880	Arabidopsis thaliana	Others	unclear
UN004060	55.5118	1e-79	AT4G28880	Arabidopsis thaliana	Others	unclear
UN004069	50	2e-33	AT3G63060	Arabidopsis thaliana	Others	unclear
UN004070	39.899	6e-45	GSMUA_Achr6G34380_001	Banana (Musa acuminata)	Lipid and secondary metabolism	unclear
UN004074	62.3188	0	AT3G08720	Arabidopsis thaliana	Protein degradation/modification:protein kinase and phosphatases	unclear
UN004082	29.5652	2e-14	AT4G30210	Arabidopsis thaliana	Others:defense	unclear
UN004086	32.6733	4e-72	AT1G06550	Arabidopsis thaliana	Lipid/Carbohydrate metabolism	unclear
UN004089	48.4444	1e-62	AT2G17170	Arabidopsis thaliana	Protein degradation/modification	unclear
UN004090	54.1958	1e-102	AT5G63120	Arabidopsis thaliana	Others	unclear
UN004091	54.1958	4e-96	AT5G63120	Arabidopsis thaliana	Others	unclear
UN004092	58.0195	0	AT1G11960	Arabidopsis thaliana	Others	unclear
UN004095	75	4e-157	AT4G09640	Arabidopsis thaliana	Others	unclear
UN004096	55.7025	0	GSMUA_Achr3G16530_001	Banana (Musa acuminata)	MISC	unclear
UN004097	52.8736	2e-48	AT3G60040	Arabidopsis thaliana	Others	unclear
UN004098	70.9474	0	GSMUA_Achr4G28890_001	Banana (Musa acuminata)	Energy metabolism	unclear
UN004106	39.5062	8e-10	AT4G23120	Arabidopsis thaliana	Others	unclear
UN004107	54.2135	2e-100	AT5G60580	Arabidopsis thaliana	Transcription regulation	unclear
UN004108	32.1429	4e-38	AT2G39710	Arabidopsis thaliana	Protein degradation/modification	unclear
UN004109	52.7851	6e-124	AT3G48760	Arabidopsis thaliana	Transcription regulation	unclear
UN004110	24.9071	1e-13	GSMUA_Achr9G04950_001	Banana (Musa acuminata)	Energy metabolism	unclear
UN004112	57.4627	7e-100	AT5G42270	Arabidopsis thaliana	Chlorophyll degradation	promote
UN004114	47.7612	6e-11	AT2G44980	Arabidopsis thaliana	Transcription regulation	unclear
UN004119	38.2979	6e-21	AT3G51060	Arabidopsis thaliana	Transcription regulation	unclear
UN004120	56.1905	2e-67	AT4G24040	Arabidopsis thaliana	Others	unclear
UN004121	43.4659	3e-87	AT3G14950	Arabidopsis thaliana	Others	unclear
UN004123	69.2308	5e-09	AT2G20560	Arabidopsis thaliana	Protein degradation/modification(protein folding)	unclear
UN004127	66.3265	3e-43	AT4G27450	Arabidopsis thaliana	Others	unclear
UN004129	60.6061	4e-53	AT5G42860	Arabidopsis thaliana	Others	unclear
UN004130	73.3645	5e-103	GSMUA_Achr2G13820_001	Banana (Musa acuminata)	Turnover DNA-RNA-protein	unclear
UN004135	62.4161	8e-59	AT2G29700	Arabidopsis thaliana	Signal transduction	unclear
UN004137	54.1985	4e-122	AT3G16860	Arabidopsis thaliana	Others	unclear
UN004139	25.5474	6e-07	AT4G19890	Arabidopsis thaliana	Others	promote
UN004141	54.5455	1e-06	AT3G29170	Arabidopsis thaliana	Others	unclear
UN004143	63.6364	9e-44	AT2G26210	Arabidopsis thaliana	Others	unclear
UN004145	60.8421	0	AT1G47056	Arabidopsis thaliana	Protein degradation/modification	unclear
UN004146	67.9795	0	AT1G12820	Arabidopsis thaliana	Hormone response pathway:Auxin	unclear
UN004147	64.8649	1e-134	AT1G73730	Arabidopsis thaliana	Transcription regulation:ET	unclear
UN004148	71.6814	2e-48	GSMUA_Achr2G11240_001	Banana (Musa acuminata)	Transcription factor and regulator	unclear
UN004149	37.8882	2e-17	AT5G63930	Arabidopsis thaliana	Others	unclear
UN004154	35.1351	4e-08	AT1G62300	Arabidopsis thaliana	Transcription regulation:WRKY	promote
UN004155	57.377	8e-62	AT5G41680	Arabidopsis thaliana	Protein degradation/modification	unclear
UN004156	43.3962	7e-25	AT4G05010	Arabidopsis thaliana	Others	unclear
UN004158	42.6036	5e-37	AT5G43980	Arabidopsis thaliana	Others	unclear
UN004159	66.8981	0	AT5G07440	Arabidopsis thaliana	Redox regulation	unclear
UN004160	60.815	3e-134	AT5G50580	Arabidopsis thaliana	Protein degradation/modification	unclear
UN004162	48.7805	2e-36	GSMUA_Achr8G14690_001	Banana (Musa acuminata)	Transport	unclear
UN004163	73.3333	1e-16	AT4G21440	Arabidopsis thaliana	Transcription regulation	unclear
UN004164	76.3889	2e-43	AT5G48850	Arabidopsis thaliana	Others	unclear
UN004165	34.5679	5e-25	AT1G70530	Arabidopsis thaliana	Protein degradation/modification	unclear
UN004168	36.1446	2e-48	AT1G29940	Arabidopsis thaliana	Transcription regulation	unclear
UN004170	68.9655	1e-96	AT2G42620	Arabidopsis thaliana	Protein degradation/modification:F-box	promote
UN004174	62.9032	1e-16	AT3G52780	Arabidopsis thaliana	Nucleic acid degradation	unclear
UN004175	49.7797	2e-63	AT4G36010	Arabidopsis thaliana	Others	unclear
UN004176	87.1287	2e-57	AT2G13570	Arabidopsis thaliana	Transcription regulation:CCAAT-HAP3	unclear
UN004177	59.6659	4e-179	AT3G11900	Arabidopsis thaliana	Nutrient recycling:amino acid transport	unclear
UN004178	65.0602	5e-30	AT1G76580	Arabidopsis thaliana	Transcription regulation	unclear
UN004180	32.1016	6e-75	GSMUA_Achr3G12280_001	Banana (Musa acuminata)	Not assigned	unclear
UN004181	44.7368	6e-57	AT3G18770	Arabidopsis thaliana	Others	unclear
UN004183	45.1411	2e-68	AT3G10770	Arabidopsis thaliana	Others:nucleic acid binding	unclear
UN004184	30.4	1e-53	AT2G01740	Arabidopsis thaliana	Others:unknown	unclear
UN004185	96.875	1e-11	AT5G26340	Arabidopsis thaliana	Nutrient recycling	unclear
UN004187	61.875	2e-58	AT5G66740	Arabidopsis thaliana	Others	unclear
UN004188	62.6642	0	AT1G65060	Arabidopsis thaliana	Others(phenylpropanoid metabolism)	unclear
UN004189	55.4245	6e-142	GSMUA_Achr7G05830_001	Banana (Musa acuminata)	Transport	unclear
UN004191	87.234	1e-23	AT3G51060	Arabidopsis thaliana	Transcription regulation	unclear
UN004193	30.4348	2e-17	GSMUA_Achr8G10700_001	Banana (Musa acuminata)	Lipid and secondary metabolism	unclear
UN004195	54.7862	1e-160	AT4G00400	Arabidopsis thaliana	Others	unclear
UN004199	51.0417	7e-25	AT1G02400	Arabidopsis thaliana	Signal transduction:GA	unclear
UN004203	35.4005	3e-58	AT1G18740	Arabidopsis thaliana	Others	unclear
UN004204	57.8871	0	AT1G30460	Arabidopsis thaliana	Others:Cell wall	unclear
UN004208	41.4414	3e-24	AT1G67070	Arabidopsis thaliana	Lipid/Carbohydrate metabolism:unclear	unclear
UN004209	79.0155	0	AT4G39910	Arabidopsis thaliana	Others	unclear
UN004211	32.7586	4e-22	GSMUA_Achr9G26820_001	Banana (Musa acuminata)	Not assigned	unclear
UN004213	48.2972	0	AT4G23150	Arabidopsis thaliana	Protein degradation/modification:phosphorylation	unclear
UN004214	62.7907	2e-11	AT3G62640	Arabidopsis thaliana	Others	unclear
UN004216	59.2326	9e-163	GSMUA_Achr8G23200_001	Banana (Musa acuminata)	Turnover DNA-RNA-protein	unclear
UN004222	42.7632	8e-73	AT4G27780	Arabidopsis thaliana	Lipid/Carbohydrate metabolism	unclear
UN004225	88.0597	8e-33	GSMUA_Achr3G27180_001	Banana (Musa acuminata)	Energy metabolism	unclear
UN004228	78.4431	5e-84	AT1G04700	Arabidopsis thaliana	Protein degradation/modification	unclear
UN004229	40.5797	1e-24	AT1G07400	Arabidopsis thaliana	Redox regulation	unclear
UN004232	43.3824	8e-30	AT5G48850	Arabidopsis thaliana	Others	unclear
UN004234	62.8019	8e-83	AT5G51170	Arabidopsis thaliana	Others	unclear
UN004237	60	2e-11	GSMUA_Achr10G19150_001	Banana (Musa acuminata)	Lipid and secondary metabolism	unclear
UN004238	67.6056	1e-42	AT2G28350	Arabidopsis thaliana	Hormone response pathway:Auxin	unclear
UN004240	50.5376	1e-26	AT5G46910	Arabidopsis thaliana	Transcription regulation:JMJ	unclear
UN004242	66.7221	0	AT4G30360	Arabidopsis thaliana	Nutrient recycling	unclear
UN004244	25	9e-09	AT2G35980	Arabidopsis thaliana	Others:Defense	unclear
UN004250	53.3981	2e-21	GSMUA_Achr11G22150_001	Banana (Musa acuminata)	Not assigned	unclear
UN004257	82.5	9e-73	AT5G45990	Arabidopsis thaliana	Others	unclear
UN004258	25.6131	3e-15	AT3G14950	Arabidopsis thaliana	Others	unclear
UN004263	78.3784	0	AT1G20630	Arabidopsis thaliana	Redox regulation	unclear
UN004264	37.9085	6e-44	AT4G09820	Arabidopsis thaliana	Transcription regulation	unclear
UN004267	51.6173	0	AT3G57410	Arabidopsis thaliana	Others	unclear
UN004269	34.1538	7e-37	GSMUA_Achr11G21040_001	Banana (Musa acuminata)	Transcription factor and regulator	unclear
UN004270	31.4136	2e-50	AT5G37060	Arabidopsis thaliana	Others:cation/H(+) exchanger	promote
UN004273	47.8873	1e-14	GSMUA_Achr1G00250_001	Banana (Musa acuminata)	MISC	unclear
UN004275	32.5	4e-28	GSMUA_Achr6G28330_001	Banana (Musa acuminata)	Not assigned	unclear
UN004280	37.415	8e-17	AT3G52310	Arabidopsis thaliana	Nutrient recycling	unclear
UN004281	59.1667	1e-41	GSMUA_Achr10G14090_001	Banana (Musa acuminata)	Carbohydrate metabolism	unclear
UN004287	47.4886	5e-117	AT1G30700	Arabidopsis thaliana	Others:Metabolism	unclear
UN004289	28	2e-54	AT2G01740	Arabidopsis thaliana	Others:unknown	unclear
UN004290	75.8904	0	AT5G51970	Arabidopsis thaliana	Redox regulation	unclear
UN004291	75.4137	0	GSMUA_Achr2G09480_001	Banana (Musa acuminata)	Cell and development	unclear
UN004292	33.5294	2e-22	AT2G26300	Arabidopsis thaliana	Signal transduction	unclear
UN004294	50.9804	0	AT3G11960	Arabidopsis thaliana	Others:nucleic acid binding	unclear
UN004296	44.7368	1e-25	AT4G31820	Arabidopsis thaliana	Others	unclear
UN004297	80	3e-18	GSMUA_Achr11G02160_001	Banana (Musa acuminata)	Transcription factor and regulator	unclear
UN004299	39.3939	7e-09	AT1G80930	Arabidopsis thaliana	Others	unclear
UN004301	41.9355	3e-14	AT4G12850	Arabidopsis thaliana	Others	unclear
UN004302	28.0822	2e-31	AT4G19890	Arabidopsis thaliana	Others	promote
UN004303	41.0359	4e-85	AT4G37390	Arabidopsis thaliana	Hormone response pathway:Auxin	unclear
UN004304	70.8333	5e-28	AT4G15420	Arabidopsis thaliana	Others	unclear
UN004306	47.1698	4e-72	AT2G36710	Arabidopsis thaliana	Others:pectinesterase	unclear
UN004311	65.7143	7e-133	AT2G31390	Arabidopsis thaliana	Lipid/Carbohydrate metabolism	unclear
UN004313	32.4561	5e-71	GSMUA_Achr3G26090_001	Banana (Musa acuminata)	Transcription factor and regulator	unclear
UN004316	44.7174	0	AT2G37520	Arabidopsis thaliana	Transcription regulation:PHD	unclear
UN004317	76.5896	1e-175	AT5G16910	Arabidopsis thaliana	Others	unclear
UN004319	48.0978	2e-104	GSMUA_Achr7G04950_001	Banana (Musa acuminata)	Turnover DNA-RNA-protein	unclear
UN004322	32.5648	9e-60	GSMUA_Achr11G19390_001	Banana (Musa acuminata)	Not assigned	unclear
UN004327	57.4627	3e-114	LOC_Os03g03730	Rice (Oryza sativa)	Transcription regulation:Regulatory genes	unclear
UN004328	28.9474	7e-57	AT4G22760	Arabidopsis thaliana	Others	unclear
UN004334	29.3333	2e-13	AT1G01470	Arabidopsis thaliana	Others	unclear
UN004335	43.3333	7e-40	GSMUA_Achr6G02780_001	Banana (Musa acuminata)	Carbohydrate metabolism	unclear
UN004339	45.5224	2e-93	GSMUA_Achr4G07420_001	Banana (Musa acuminata)	Not assigned	unclear
UN004342	40.2655	6e-93	AT3G14090	Arabidopsis thaliana	Others	unclear
UN004345	47.482	7e-24	AT3G14700	Arabidopsis thaliana	Others	unclear
UN004346	37.5587	4e-36	AT1G53310	Arabidopsis thaliana	Lipid/Carbohydrate metabolism	unclear
UN004361	37.5439	1e-46	AT1G75410	Arabidopsis thaliana	Transcription regulation(HB)	unclear
UN004362	69.4006	2e-168	AT1G12820	Arabidopsis thaliana	Hormone response pathway:Auxin	unclear
UN004368	36.5854	6e-08	AT1G32790	Arabidopsis thaliana	Others	unclear
UN004376	70.7317	1e-15	AT2G02180	Arabidopsis thaliana	Others	unclear
UN004380	57.2165	3e-46	AT1G28280	Arabidopsis thaliana	Others	unclear
UN004381	50.7353	3e-36	AT4G15610	Arabidopsis thaliana	Others	unclear
UN004388	45.1429	2e-20	GSMUA_Achr3G06260_001	Banana (Musa acuminata)	Signal transduction	unclear
UN004389	39.0244	1e-144	GSMUA_Achr11G22730_001	Banana (Musa acuminata)	MISC	unclear
UN004403	68.5552	9e-179	GSMUA_Achr7G22860_001	Banana (Musa acuminata)	Lipid and secondary metabolism	unclear
UN004404	36.1702	5e-11	AT4G27780	Arabidopsis thaliana	Lipid/Carbohydrate metabolism	unclear
UN004405	42.1245	1e-48	AT3G28180	Arabidopsis thaliana	Others	unclear
UN004406	86.6667	9e-11	GSMUA_Achr5G14540_001	Banana (Musa acuminata)	Signal transduction	unclear
UN004417	75.8355	0	AT5G26751	Arabidopsis thaliana	Protein degradation/modification	unclear
UN004420	41.3333	4e-38	GSMUA_Achr6G28330_001	Banana (Musa acuminata)	Not assigned	unclear
UN004428	39.8907	7e-40	AT2G15900	Arabidopsis thaliana	Signal transduction	unclear
UN004436	27.1028	4e-07	AT5G28830	Arabidopsis thaliana	Others:unclear	unclear
UN004441	25.7353	8e-10	AT5G64380	Arabidopsis thaliana	Others	unclear
UN004442	99.3289	4e-103	AT5G21274	Arabidopsis thaliana	Others	unclear
UN004443	56.7708	5e-64	GSMUA_Achr3G16520_001	Banana (Musa acuminata)	Oxidative stress	unclear
UN004446	32.4324	4e-19	GSMUA_Achr3G12280_001	Banana (Musa acuminata)	Not assigned	unclear
UN004449	48.289	3e-81	AT5G26340	Arabidopsis thaliana	Nutrient recycling	unclear
UN004459	60.8187	0	AT4G35790	Arabidopsis thaliana	Others	unclear
UN004461	32.4211	5e-85	AT4G22760	Arabidopsis thaliana	Others	unclear
UN004476	70.1754	5e-21	AT2G19800	Arabidopsis thaliana	Lipid/Carbohydrate metabolism	unclear
UN004479	71.2329	1e-70	AT2G28110	Arabidopsis thaliana	Lipid/Carbohydrate metabolism	unclear
UN004480	39.2971	1e-78	GSMUA_Achr11G19390_001	Banana (Musa acuminata)	Not assigned	unclear
UN004484	32.2785	1e-36	AT1G61860	Arabidopsis thaliana	Protein degradation/modification	unclear
UN004492	28.2609	5e-12	AT3G24860	Arabidopsis thaliana	Protein degradation/modification	unclear
UN004494	53.0909	3e-99	AT3G48760	Arabidopsis thaliana	Transcription regulation	unclear
UN004496	25.4296	4e-17	AT4G19890	Arabidopsis thaliana	Others	promote
UN004497	94.1176	4e-11	GSMUA_Achr5G14540_001	Banana (Musa acuminata)	Signal transduction	unclear
UN004498	72.4719	1e-172	GSMUA_Achr8G28000_001	Banana (Musa acuminata)	Amino acid metabolism	unclear
UN004500	50.7576	7e-41	AT3G44100	Arabidopsis thaliana	Signal transduction	unclear
UN004503	29.2683	5e-08	AT5G03630	Arabidopsis thaliana	Others	unclear
UN004510	59.7403	3e-28	AT1G29970	Arabidopsis thaliana	Others(translation)	unclear
UN004514	34.2391	1e-16	AT3G57550	Arabidopsis thaliana	Others	unclear
UN004516	31.8182	6e-08	GSMUA_Achr11G19380_001	Banana (Musa acuminata)	Not assigned	unclear
UN004518	59.8684	8e-55	AT1G03050	Arabidopsis thaliana	Others	unclear
UN004520	39.2086	2e-58	AT1G22460	Arabidopsis thaliana	Others	unclear
UN004525	79.3522	6e-139	AT4G09580	Arabidopsis thaliana	Others	unclear
UN004531	33.8583	2e-11	AT1G75450	Arabidopsis thaliana	Hormone response pathway:CK	unclear
UN004535	79.8354	4e-142	AT2G37640	Arabidopsis thaliana	Others	unclear
UN004541	77.5701	2e-116	AT2G41540	Arabidopsis thaliana	Hormone response pathway:ABA	unclear
UN004551	27.8107	1e-13	AT2G02090	Arabidopsis thaliana	Others(helicase)	unclear
UN004555	24.3056	2e-09	AT3G19190	Arabidopsis thaliana	Nutrient recycling:Autophagy	delay
UN004565	75.1613	6e-147	AT4G22880	Arabidopsis thaliana	Nutrient recycling	unclear
UN004569	82.2785	0	AT2G43790	Arabidopsis thaliana	Signal transduction:MKK cascade	promote
UN004576	54.7368	6e-86	AT3G62630	Arabidopsis thaliana	Others	unclear
UN004577	38.255	1e-21	AT1G05570	Arabidopsis thaliana	Nutrient recycling	unclear
UN004598	42.246	3e-40	GSMUA_AchrUn_randomG19760_001	Banana (Musa acuminata)	Transport	unclear
UN004599	59.0909	7e-62	AT2G37460	Arabidopsis thaliana	Others	unclear
UN004600	73.9865	8e-150	AT5G53550	Arabidopsis thaliana	Others:Unknown	unclear
UN004602	31.8584	5e-13	AT2G42810	Arabidopsis thaliana	Protein degradation/modification:phosphoprotein phosphatase activity	unclear
UN004611	31.25	4e-15	AT2G43770	Arabidopsis thaliana	Transcription regulation:nucleotide binding	unclear
UN004619	75.0936	0	AT5G27150	Arabidopsis thaliana	Others	unclear
UN004622	51.7647	3e-25	AT1G79520	Arabidopsis thaliana	Nutrient recycling	unclear
UN004625	64.7059	4e-33	AT3G52115	Arabidopsis thaliana	Others	unclear
UN004626	32.5	5e-08	AT5G52580	Arabidopsis thaliana	Signal transduction	unclear
UN004628	65	4e-41	AT2G44730	Arabidopsis thaliana	Transcription regulation	unclear
UN004633	24.8945	2e-32	AT4G29490	Arabidopsis thaliana	Others	unclear
UN004634	51.3514	1e-32	AT5G20650	Arabidopsis thaliana	Others	unclear
UN004636	67.0683	2e-120	AT1G68540	Arabidopsis thaliana	Redox regulation	unclear
UN004640	76.9716	9e-161	AT4G14880	Arabidopsis thaliana	Protein degradation/modification	delay
UN004641	47.7273	6e-43	AT5G63120	Arabidopsis thaliana	Others	unclear
UN004645	46.6165	1e-71	AT5G58530	Arabidopsis thaliana	Redox regulation	unclear
UN004646	35.2518	1e-14	GSMUA_Achr3G12280_001	Banana (Musa acuminata)	Not assigned	unclear
UN004654	34.6369	2e-20	GSMUA_Achr3G06260_001	Banana (Musa acuminata)	Signal transduction	unclear
UN004656	59.1102	0	GSMUA_Achr5G19880_001	Banana (Musa acuminata)	Carbohydrate metabolism	unclear
UN004660	23.9766	3e-10	GSMUA_Achr3G26090_001	Banana (Musa acuminata)	Transcription factor and regulator	unclear
UN004661	67.6647	4e-64	GSMUA_Achr11G22390_001	Banana (Musa acuminata)	Transport	unclear
UN004669	70.4846	0	AT1G21980	Arabidopsis thaliana	Signal transduction	unclear
UN004670	63.4328	2e-54	AT5G49690	Arabidopsis thaliana	Others	unclear
UN004674	75.1381	4e-83	AT5G03340	Arabidopsis thaliana	Others	unclear
UN004678	76.6082	1e-177	AT3G02460	Arabidopsis thaliana	Signal transduction	unclear
UN004689	30.8429	3e-77	GSMUA_Achr3G12280_001	Banana (Musa acuminata)	Not assigned	unclear
UN004690	73.8494	0	AT3G24290	Arabidopsis thaliana	Others	unclear
UN004693	62.5	1e-07	LOC_Os10g41534	Rice (Oryza sativa)	Others	unclear
UN004695	53.3333	1e-18	AT1G79520	Arabidopsis thaliana	Nutrient recycling	unclear
UN004696	55.625	3e-82	AT5G05840	Arabidopsis thaliana	Others	unclear
UN004699	79.7297	1e-80	GSMUA_Achr8G27180_001	Banana (Musa acuminata)	Signal transduction	unclear
UN004702	73.4783	7e-114	AT3G06860	Arabidopsis thaliana	Lipid/Carbohydrate metabolism:fatty acid catabolism	unclear
UN004705	84.6154	5e-49	AT1G02670	Arabidopsis thaliana	Transcription regulation	unclear
UN004706	33.6449	1e-10	AT1G29260	Arabidopsis thaliana	Redox regulation	unclear
UN004710	36.6667	3e-15	AT2G17390	Arabidopsis thaliana	Transcription regulation	unclear
UN004716	28.7234	9e-08	AT3G47350	Arabidopsis thaliana	Others	unclear
UN004728	48.366	4e-47	AT1G07130	Arabidopsis thaliana	Transcription regulation	unclear
UN004733	34.4371	2e-26	AT5G18110	Arabidopsis thaliana	Others	unclear
UN004734	77.1429	1e-11	GSMUA_Achr2G22380_001	Banana (Musa acuminata)	Cell wall metabolism	unclear
UN004736	60.7692	4e-43	AT1G75040	Arabidopsis thaliana	Defense	unclear
UN004737	55.3191	6e-81	AT3G05500	Arabidopsis thaliana	Others	unclear
UN004743	73.6842	2e-07	AT1G15520	Arabidopsis thaliana	Nutrient recycling:ABC transporter	unclear
UN004745	55.5556	1e-07	GSMUA_Achr9G30080_001	Banana (Musa acuminata)	Stress	unclear
UN004751	69.3548	2e-55	AT4G34890	Arabidopsis thaliana	Nucleic acid degradation:purine catabolism	delay
UN004753	82.6291	0	AT4G30440	Arabidopsis thaliana	Others:Cell wall	unclear
UN004754	46.5854	7e-105	AT2G17030	Arabidopsis thaliana	Protein degradation/modification	unclear
UN004765	51.2195	2e-16	NM_001157013	Maize (Zea mays)	Others	unclear
UN004767	31.7536	6e-65	AT3G14090	Arabidopsis thaliana	Others	unclear
UN004773	54.1573	2e-159	AT3G57880	Arabidopsis thaliana	Others	unclear
UN004774	68.9573	0	AT5G43060	Arabidopsis thaliana	Others	unclear
UN004775	41.1765	7e-14	AT1G27080	Arabidopsis thaliana	Nutrient recycling (N)	unclear
UN004782	51.0204	1e-27	AT4G32450	Arabidopsis thaliana	Others	unclear
UN004783	30.8559	5e-55	GSMUA_Achr6G05910_001	Banana (Musa acuminata)	Signal transduction	unclear
UN004788	27.9743	4e-29	GSMUA_Achr6G27150_001	Banana (Musa acuminata)	Signal transduction	unclear
UN004794	50.7246	4e-14	AT3G07760	Arabidopsis thaliana	Others	unclear
UN004797	65.2174	3e-26	AT1G01470	Arabidopsis thaliana	Others	unclear
UN004798	44.2857	5e-14	GSMUA_Achr5G04080_001	Banana (Musa acuminata)	Lipid and secondary metabolism	unclear
UN004802	30	2e-07	AT1G07750	Arabidopsis thaliana	Nutrient recycling	unclear
UN004803	26.009	2e-12	AT2G21540	Arabidopsis thaliana	Others	unclear
UN004805	52.7933	5e-118	AT5G04250	Arabidopsis thaliana	Protein degradation/modification	unclear
UN004811	23.3624	2e-10	AT4G00900	Arabidopsis thaliana	Nutrient recycling	unclear
UN004822	55.5556	1e-21	GSMUA_Achr11G17970_001	Banana (Musa acuminata)	Not assigned	unclear
UN004827	55.9809	7e-71	AT3G11660	Arabidopsis thaliana	Others:defense response to virus	unclear
UN004831	60.5691	7e-109	AT1G67070	Arabidopsis thaliana	Lipid/Carbohydrate metabolism:unclear	unclear
UN004832	38.0368	8e-24	AT3G62550	Arabidopsis thaliana	Others:Unknown	unclear
UN004837	32.3308	3e-12	AT2G01740	Arabidopsis thaliana	Others:unknown	unclear
UN004841	84.1463	5e-42	AT2G31960	Arabidopsis thaliana	Others	unclear
UN004844	42.5	2e-12	AT4G34980	Arabidopsis thaliana	Others	unclear
UN004846	48.8673	4e-69	AT2G22560	Arabidopsis thaliana	Others	unclear
UN004864	64.6552	1e-104	GSMUA_Achr11G04590_001	Banana (Musa acuminata)	Not assigned	unclear
UN004870	40.3292	1e-101	AT5G60050	Arabidopsis thaliana	Others	unclear
UN004871	68.8976	1e-119	AT5G16370	Arabidopsis thaliana	Others	unclear
UN004875	61.7886	8e-140	AT5G04040	Arabidopsis thaliana	Others	unclear
UN004888	28.2167	3e-46	AT2G01740	Arabidopsis thaliana	Others:unknown	unclear
UN004893	60.6481	4e-178	AT2G46620	Arabidopsis thaliana	Others:ATPase	unclear
UN004895	45.5696	7e-71	AT1G33811	Arabidopsis thaliana	Lipid/Carbohydrate metabolism	unclear
UN004899	41.573	3e-12	AT1G54080	Arabidopsis thaliana	Signal transduction	unclear
UN004900	30.8725	3e-09	AT5G23950	Arabidopsis thaliana	Others	unclear
UN004908	41.3793	3e-16	AT2G47000	Arabidopsis thaliana	Nutrient recycling	unclear
UN004927	87.931	2e-30	GRMZM2G456217	Maize (Zea mays)	Protein.degradation.cysteine protease	unclear
UN004934	56.6176	1e-38	AT3G02150	Arabidopsis thaliana	Transcription regulation:TCP	unclear
UN004943	40.6593	4e-16	GSMUA_Achr11G03500_001	Banana (Musa acuminata)	Amino acid metabolism	unclear
UN004948	36.2694	4e-119	AT2G39380	Arabidopsis thaliana	Others(protein binding)	unclear
UN004950	47.7064	3e-21	AT4G16780	Arabidopsis thaliana	Transcription regulation	unclear
UN004953	76.0766	1e-85	AT5G02040	Arabidopsis thaliana	Others	unclear
UN004958	37.3832	1e-16	AT1G07400	Arabidopsis thaliana	Redox regulation	unclear
UN004962	91.6667	2e-10	AT1G09530	Arabidopsis thaliana	Transcription regulation	unclear
UN004964	28.6517	6e-12	AT4G19890	Arabidopsis thaliana	Others	promote
UN004967	28.8889	2e-13	AT5G23430	Arabidopsis thaliana	Others	unclear
UN004968	51.3158	1e-65	AT5G06370	Arabidopsis thaliana	Others	unclear
UN004970	55.5556	5e-10	GSMUA_Achr5G03540_001	Banana (Musa acuminata)	Cell wall metabolism	unclear
UN004972	63.2	8e-46	AT3G11440	Arabidopsis thaliana	Transcription regulation:MYB	unclear
UN004973	45.3704	1e-49	AT5G51070	Arabidopsis thaliana	Others:Defense and cell rescue mechanisms	unclear
UN004981	67.8161	4e-58	AT5G11110	Arabidopsis thaliana	Lipid/Carbohydrate metabolism	unclear
UN004982	67.8161	3e-63	AT5G11110	Arabidopsis thaliana	Lipid/Carbohydrate metabolism	unclear
UN004988	41.9355	8e-31	AT1G03050	Arabidopsis thaliana	Others	unclear
UN004990	34.0909	8e-31	AF329463	Pepper (Capsicum annuum)	Protein degradation/modification	delay
UN004991	39.4366	3e-16	AT1G35620	Arabidopsis thaliana	Protein degradation/modification	unclear
UN004998	65.0273	7e-86	AT3G56170	Arabidopsis thaliana	Nucleic acid degradation	unclear
UN005001	34.375	2e-25	AT4G14520	Arabidopsis thaliana	Others	unclear
UN005003	40.3922	6e-47	AT5G23950	Arabidopsis thaliana	Others	unclear
UN005005	62.605	2e-111	AT4G34920	Arabidopsis thaliana	Signal transduction	unclear
UN005006	32.0312	2e-15	AT3G58040	Arabidopsis thaliana	Others	unclear
UN005009	69.3396	0	AT4G21990	Arabidopsis thaliana	Others	unclear
UN005011	68.0723	4e-80	AT4G15420	Arabidopsis thaliana	Others	unclear
UN005015	70.7792	5e-73	AT3G12400	Arabidopsis thaliana	Others:ubiquitin binding	unclear
UN005028	23.176	1e-09	AT5G61370	Arabidopsis thaliana	Others	unclear
UN005037	36	4e-14	AT1G07440	Arabidopsis thaliana	Redox regulation	unclear
UN005042	48.7725	0	AT1G23870	Arabidopsis thaliana	Others(transferase activity)	unclear
UN005044	44.4444	8e-09	AT3G23170	Arabidopsis thaliana	Others	unclear
UN005046	57.8947	5e-37	GSMUA_Achr11G00510_001	Banana (Musa acuminata)	Turnover DNA-RNA-protein	unclear
UN005049	75.4717	4e-22	AT3G50750	Arabidopsis thaliana	Others	unclear
UN005054	42.3529	9e-09	AT3G62650	Arabidopsis thaliana	Others	unclear
UN005057	59.2593	1e-35	GSMUA_Achr9G28630_001	Banana (Musa acuminata)	Lipid and secondary metabolism	unclear
UN005065	47.1883	9e-109	GSMUA_Achr9G26240_001	Banana (Musa acuminata)	Amino acid metabolism	unclear
UN005071	47.1154	2e-83	AT3G19950	Arabidopsis thaliana	Transcription regulation	unclear
UN005078	77.9443	0	GSMUA_Achr5G18560_001	Banana (Musa acuminata)	Cell wall metabolism	unclear
UN005082	51.5464	6e-26	AT3G61980	Arabidopsis thaliana	Protein degradation/modification	unclear
UN005097	68.75	5e-08	AT4G14540	Arabidopsis thaliana	Transcription regulation:CCAAT-HAP3	unclear
UN005103	68.4211	4e-12	AT5G26240	Arabidopsis thaliana	Others	unclear
UN005109	46.0317	1e-13	AT5G25930	Arabidopsis thaliana	Others	unclear
UN005116	71.875	7e-08	AT3G26590	Arabidopsis thaliana	Others	unclear
UN005121	39.1892	7e-09	GSMUA_Achr11G10760_001	Banana (Musa acuminata)	Energy metabolism	unclear
UN005122	37.7551	2e-10	AT2G28350	Arabidopsis thaliana	Hormone response pathway:Auxin	unclear
UN005130	42.6267	4e-76	AT3G49800	Arabidopsis thaliana	Others	unclear
UN005133	39.3617	1e-11	GSMUA_AchrUn_randomG15460_001	Banana (Musa acuminata)	Transport	unclear
UN005134	77.3096	0	AT3G13772	Arabidopsis thaliana	Others	unclear
UN005138	33.6449	2e-76	GSMUA_Achr11G19390_001	Banana (Musa acuminata)	Not assigned	unclear
UN005144	39.1304	5e-38	LOC_Os02g32520	Rice (Oryza sativa)	Nutrient recycling:Macromolecule metabolism	unclear
UN005146	51.5337	1e-54	AT5G37740	Arabidopsis thaliana	Others	unclear
UN005148	65.3543	2e-52	AT1G73500	Arabidopsis thaliana	Signal transduction:MKK cascade	promote
UN005151	26.0521	3e-49	AT4G05420	Arabidopsis thaliana	Others	unclear
UN005157	28.4672	3e-15	AT2G01740	Arabidopsis thaliana	Others:unknown	unclear
UN005162	77.7778	6e-20	GSMUA_Achr8G22530_001	Banana (Musa acuminata)	Stress	unclear
UN005163	65.8537	5e-13	AT1G02670	Arabidopsis thaliana	Transcription regulation	unclear
UN005168	26.2222	6e-17	AT2G01740	Arabidopsis thaliana	Others:unknown	unclear
UN005172	43.1579	4e-10	AT4G05360	Arabidopsis thaliana	Others:zinc ion binding	unclear
UN005173	58.8235	1e-14	GSMUA_Achr5G26970_001	Banana (Musa acuminata)	Oxidative stress	unclear
UN005177	42.6036	5e-40	AT1G29140	Arabidopsis thaliana	Others	unclear
UN005181	52.7778	2e-16	LOC_Os07g15770	Rice (Oryza sativa)	Others:Flower development	unclear
UN005189	74.5455	4e-141	AT2G19800	Arabidopsis thaliana	Lipid/Carbohydrate metabolism	unclear
UN005190	71.5447	1e-56	AT3G21220	Arabidopsis thaliana	Signal transduction	unclear
UN005194	30.2326	5e-07	GSMUA_Achr1G00250_001	Banana (Musa acuminata)	MISC	unclear
UN005197	41.8919	3e-11	AT5G03560	Arabidopsis thaliana	Others	unclear
UN005205	72.381	1e-49	AT5G42890	Arabidopsis thaliana	Others	unclear
UN005212	38.4365	1e-48	AT3G46620	Arabidopsis thaliana	Transcription regulation	unclear
UN005214	34.4828	1e-23	GSMUA_Achr3G12280_001	Banana (Musa acuminata)	Not assigned	unclear
UN005215	34.3284	9e-07	AT1G10090	Arabidopsis thaliana	Others	unclear
UN005218	44.7826	4e-33	AT5G66730	Arabidopsis thaliana	Transcription regulation	unclear
UN005224	24.3094	4e-10	AT3G07100	Arabidopsis thaliana	Nutrient recycling	unclear
UN005225	40.7407	5e-16	AT3G25230	Arabidopsis thaliana	Others	unclear
UN005229	42.439	2e-40	AT3G54200	Arabidopsis thaliana	Others	unclear
UN005231	60.303	7e-131	AT5G16880	Arabidopsis thaliana	Others	unclear
UN005232	56.7164	9e-97	GSMUA_Achr4G22510_001	Banana (Musa acuminata)	Transport	unclear
UN005233	46.4481	8e-38	AT5G63370	Arabidopsis thaliana	Protein degradation/modification	unclear
UN005246	30.5556	6e-11	AT3G52310	Arabidopsis thaliana	Nutrient recycling	unclear
UN005248	28.6783	9e-25	AT3G54850	Arabidopsis thaliana	Others	unclear
UN005250	45.9302	2e-75	AT2G44730	Arabidopsis thaliana	Transcription regulation	unclear
UN005251	40.4255	2e-61	GSMUA_Achr2G21610_001	Banana (Musa acuminata)	Signal transduction	unclear
UN005257	69.1761	0	AT4G30210	Arabidopsis thaliana	Others:defense	unclear
UN005267	26.6187	1e-08	AT5G23430	Arabidopsis thaliana	Others	unclear
UN005271	61.9048	3e-17	AT5G13550	Arabidopsis thaliana	Others	unclear
UN005278	56	4e-74	AT5G13110	Arabidopsis thaliana	Lipid/Carbohydrate metabolism	unclear
UN005285	28.4153	2e-07	AT4G23920	Arabidopsis thaliana	Others	unclear
UN005288	82.1138	5e-64	AT2G31390	Arabidopsis thaliana	Lipid/Carbohydrate metabolism	unclear
UN005289	41.2451	3e-39	AT1G04360	Arabidopsis thaliana	Transcription regulation	unclear
UN005301	56.8182	8e-40	AT1G75390	Arabidopsis thaliana	Transcription regulation:bZIP	unclear
UN005303	30.3279	4e-11	AT1G18870	Arabidopsis thaliana	Others:Defence related	unclear
UN005307	53.7313	5e-30	AT3G51960	Arabidopsis thaliana	Transcription regulation:bZIP	unclear
UN005311	40.081	5e-39	AT2G28200	Arabidopsis thaliana	Transcription regulation:C2H2	unclear
UN005319	28.7037	2e-13	AT2G01740	Arabidopsis thaliana	Others:unknown	unclear
UN005321	83.3333	3e-27	AT1G29400	Arabidopsis thaliana	Others	unclear
UN005323	50	2e-43	AT4G35480	Arabidopsis thaliana	Others	unclear
UN005330	57.5342	3e-38	GSMUA_Achr8G28000_001	Banana (Musa acuminata)	Amino acid metabolism	unclear
UN005334	63.3803	2e-139	AT4G34900	Arabidopsis thaliana	Nucleic acid degradation:purine remobilization	delay
UN005339	48.913	3e-70	AT5G67300	Arabidopsis thaliana	Transcription regulation:MYB	unclear
UN005342	43.5065	7e-30	AT3G62800	Arabidopsis thaliana	Others	unclear
UN005352	34.3434	4e-07	AT1G01830	Arabidopsis thaliana	Others	unclear
UN005355	90.3553	6e-120	GRMZM2G025190	Maize (Zea mays)	Misc.glutathione S transferases	unclear
UN005356	58.3333	5e-12	GSMUA_Achr3G28070_001	Banana (Musa acuminata)	Not assigned	unclear
UN005371	87.1287	2e-56	AT2G13570	Arabidopsis thaliana	Transcription regulation:CCAAT-HAP3	unclear
UN005373	75	6e-48	GSMUA_Achr2G09080_001	Banana (Musa acuminata)	Transcription factor and regulator	unclear
UN005387	45.3704	1e-14	AT5G45310	Arabidopsis thaliana	Others	unclear
UN005389	34.2105	2e-09	AT3G22600	Arabidopsis thaliana	Nutrient recycling:lipid transfer	unclear
UN005399	30.837	6e-30	AT4G02940	Arabidopsis thaliana	Redox regulation	unclear
UN005401	78.4615	0	AT4G27680	Arabidopsis thaliana	Others	unclear
UN005403	58.9474	2e-24	AT4G36010	Arabidopsis thaliana	Others	unclear
UN005408	39.7558	1e-138	AT4G34980	Arabidopsis thaliana	Others	unclear
UN005413	65.3543	1e-59	GSMUA_Achr8G08460_001	Banana (Musa acuminata)	Not assigned	unclear
UN005418	61.165	4e-36	AT5G64790	Arabidopsis thaliana	Lipid/Carbohydrate metabolism	unclear
UN005422	64.684	2e-127	AT5G28237	Arabidopsis thaliana	Others	unclear
UN005428	47.541	3e-11	GSMUA_Achr11G19390_001	Banana (Musa acuminata)	Not assigned	unclear
UN005430	57.1429	2e-09	AT4G00140	Arabidopsis thaliana	Others	unclear
UN005432	34.466	7e-22	AT1G27990	Arabidopsis thaliana	Others	unclear
UN005434	67.7419	1e-82	AT1G79270	Arabidopsis thaliana	Others	unclear
UN005442	74.2358	6e-112	GSMUA_Achr6G27140_001	Banana (Musa acuminata)	Metabolism of Cofactors and Vitamins	unclear
UN005448	50	5e-30	AT4G23750	Arabidopsis thaliana	Transcription regulation:AP2-EREBP	unclear
UN005450	84.0611	0	AT5G04040	Arabidopsis thaliana	Others	unclear
UN005451	29.771	1e-32	AT1G23030	Arabidopsis thaliana	Protein degradation/modification	unclear
UN005459	50.7246	1e-15	AT2G18050	Arabidopsis thaliana	Others:stress and detoxification	unclear
UN005469	44.6429	8e-30	GSMUA_Achr3G28970_001	Banana (Musa acuminata)	Not assigned	unclear
UN005473	95	3e-08	AT5G23090	Arabidopsis thaliana	Transcription regulation	unclear
UN005479	76.6667	4e-101	AT3G55770	Arabidopsis thaliana	Others	unclear
UN005481	42.328	6e-35	AT3G52400	Arabidopsis thaliana	Others	unclear
UN005489	41.039	3e-51	AT1G53910	Arabidopsis thaliana	Transcription regulation:AP2-EREBP	unclear
UN005494	90.7489	1e-126	GSMUA_Achr6G28080_001	Banana (Musa acuminata)	Energy metabolism	unclear
UN005502	30.4	7e-09	AT4G24380	Arabidopsis thaliana	Others	unclear
UN005509	26.1818	1e-20	AT2G01740	Arabidopsis thaliana	Others:unknown	unclear
UN005520	91.1111	3e-20	AT4G18800	Arabidopsis thaliana	Others	unclear
UN005521	53.6765	1e-40	AT5G03280	Arabidopsis thaliana	Hormone response pathway:ET	promote
UN005532	27.6596	5e-13	AT2G43770	Arabidopsis thaliana	Transcription regulation:nucleotide binding	unclear
UN005534	100	6e-07	AT1G20330	Arabidopsis thaliana	Others	unclear
UN005535	77.4194	2e-10	AT2G04520	Arabidopsis thaliana	Others(translation)	unclear
UN005541	59.8361	2e-51	AT5G62200	Arabidopsis thaliana	Others	unclear
UN005546	41.6819	3e-127	AT3G50030	Arabidopsis thaliana	Others:unknown	unclear
UN005547	100	2e-71	AT5G21274	Arabidopsis thaliana	Others	unclear
UN005549	27	5e-09	GSMUA_Achr11G19390_001	Banana (Musa acuminata)	Not assigned	unclear
UN005552	54.1985	4e-90	LOC_Os02g46610	Rice (Oryza sativa)	Transcription regulation	unclear
UN005558	83.5165	4e-43	GSMUA_Achr3G17290_001	Banana (Musa acuminata)	Transcription factor and regulator	unclear
UN005559	43.8554	2e-108	GSMUA_Achr4G29870_001	Banana (Musa acuminata)	Turnover DNA-RNA-protein	unclear
UN005575	84.1121	1e-57	AT2G37640	Arabidopsis thaliana	Others	unclear
UN005580	48.5477	1e-131	AT3G21790	Arabidopsis thaliana	Lipid/Carbohydrate metabolism	unclear
UN005582	30.137	2e-16	GSMUA_Achr10G23780_001	Banana (Musa acuminata)	Transport	unclear
UN005584	64.4068	4e-43	AT5G20010	Arabidopsis thaliana	Signal transduction	unclear
UN005586	71.875	3e-25	GSMUA_Achr9G05250_001	Banana (Musa acuminata)	Transport	unclear
UN005587	41.4141	4e-59	GSMUA_Achr3G12280_001	Banana (Musa acuminata)	Not assigned	unclear
UN005588	60.5042	2e-95	LOC_Os08g23710	Rice (Oryza sativa)	Others:Protein biosynthesis	unclear
UN005589	56.8627	1e-27	AT5G40370	Arabidopsis thaliana	Redox regulation	unclear
UN005591	56.3107	7e-78	AT5G25620	Arabidopsis thaliana	Signal transduction:Auxin	delay
UN005597	45.2703	4e-28	AT3G25600	Arabidopsis thaliana	Signal transduction	unclear
UN005599	60.4167	2e-55	AT4G30800	Arabidopsis thaliana	Others	unclear
UN005604	64.6226	0	AT5G43760	Arabidopsis thaliana	Lipid/Carbohydrate metabolism	unclear
UN005605	58.1395	5e-29	AT1G49710	Arabidopsis thaliana	Protein degradation/modification	unclear
UN005612	41.4141	7e-40	AT2G30800	Arabidopsis thaliana	Others(helicase)	unclear
UN005615	88.587	1e-112	GRMZM2G456217	Maize (Zea mays)	Protein.degradation.cysteine protease	unclear
UN005618	31.9444	7e-17	LOC_Os07g06950	Rice (Oryza sativa)	Nutrient recycling:Macromolecule metabolism	unclear
UN005619	74.4136	0	AT1G77380	Arabidopsis thaliana	Nutrient recycling	unclear
UN005620	57.4803	6e-40	AT1G73500	Arabidopsis thaliana	Signal transduction:MKK cascade	promote
UN005622	44.4444	3e-20	AT4G36010	Arabidopsis thaliana	Others	unclear
UN005628	42.4242	4e-32	AT3G15350	Arabidopsis thaliana	Lipid/Carbohydrate metabolism	unclear
UN005634	74	7e-111	AT3G48990	Arabidopsis thaliana	Others	unclear
UN005635	89.5349	1e-50	AT3G09480	Arabidopsis thaliana	Others:DNA binding	unclear
UN005638	27.2093	3e-27	AT3G54850	Arabidopsis thaliana	Others	unclear
UN005642	52.1429	6e-100	AT5G05840	Arabidopsis thaliana	Others	unclear
UN005648	38.5	3e-30	AT5G18120	Arabidopsis thaliana	Others	unclear
UN005654	67.4699	5e-36	AT4G29360	Arabidopsis thaliana	Lipid/Carbohydrate metabolism	unclear
UN005658	61.4679	1e-38	GSMUA_Achr11G05010_001	Banana (Musa acuminata)	Lipid and secondary metabolism	unclear
UN005660	35.2	1e-12	AT4G35010	Arabidopsis thaliana	Others	unclear
UN005661	24.8677	2e-22	GSMUA_Achr3G26090_001	Banana (Musa acuminata)	Transcription factor and regulator	unclear
UN005675	65.0794	2e-23	AT5G13330	Arabidopsis thaliana	Transcription regulation:AP2-EREBP	unclear
UN005677	36.7089	4e-14	AT1G77760	Arabidopsis thaliana	Nutrient recycling(nitrate)	unclear
UN005679	58.5859	9e-43	AT5G66880	Arabidopsis thaliana	Lipid/Carbohydrate metabolism	unclear
UN005684	37.4074	1e-33	GSMUA_Achr6G01640_001	Banana (Musa acuminata)	Transport	unclear
UN005685	41.1111	1e-17	AM055631	Maize (Zea mays)	Protein degradation/modification	unclear
UN005686	29.2011	8e-20	AT2G33170	Arabidopsis thaliana	Protein degradation/modification:protein kinase	unclear
UN005688	84.3137	1e-81	GSMUA_AchrUn_randomG04290_001	Banana (Musa acuminata)	Cell wall metabolism	unclear
UN005701	58.8	3e-92	AT1G71100	Arabidopsis thaliana	Others	unclear
UN005704	66.573	4e-178	LOC_Os06g10560	Rice (Oryza sativa)	Others	unclear
UN005717	72.8916	7e-86	AT1G80160	Arabidopsis thaliana	Nutrient recycling	unclear
UN005722	41.9624	8e-108	AT4G29360	Arabidopsis thaliana	Lipid/Carbohydrate metabolism	unclear
UN005723	70.5882	5e-37	AT4G32800	Arabidopsis thaliana	Transcription regulation:AP2-EREBP	unclear
UN005726	30.9417	2e-33	AT3G13730	Arabidopsis thaliana	Transcription regulation:oxidoreductase	unclear
UN005737	66.087	0	AT5G48160	Arabidopsis thaliana	Others	unclear
UN005742	36.3636	8e-19	AT5G37060	Arabidopsis thaliana	Others:cation/H(+) exchanger	promote
UN005746	87.0968	3e-11	AT1G78130	Arabidopsis thaliana	Others( transport)	unclear
UN005747	31.2139	3e-76	GSMUA_Achr3G12280_001	Banana (Musa acuminata)	Not assigned	unclear
UN005751	76.0684	3e-48	AT2G39970	Arabidopsis thaliana	Others:transport	unclear
UN005754	33.5821	4e-11	GSMUA_Achr8G20870_001	Banana (Musa acuminata)	Carbohydrate metabolism	unclear
UN005760	29.4643	2e-07	AT2G43770	Arabidopsis thaliana	Transcription regulation:nucleotide binding	unclear
UN005761	69.1275	7e-68	GSMUA_Achr9G20740_001	Banana (Musa acuminata)	Energy metabolism	unclear
UN005763	32.852	2e-44	AT4G32450	Arabidopsis thaliana	Others	unclear
UN005774	72.2222	5e-17	AT5G43700	Arabidopsis thaliana	Transcription regulation:AUX-IAA	unclear
UN005781	40.9836	4e-09	AT2G47000	Arabidopsis thaliana	Nutrient recycling	unclear
UN005785	65.9367	1e-173	AT4G38250	Arabidopsis thaliana	Others	unclear
UN005794	47.9452	1e-12	AT5G58140	Arabidopsis thaliana	Others	unclear
UN005798	33.4405	4e-41	AT5G03260	Arabidopsis thaliana	Others	unclear
UN005809	51.5385	5e-40	GSMUA_Achr1G21840_001	Banana (Musa acuminata)	Not assigned	unclear
UN005810	57.8947	1e-16	AT5G17000	Arabidopsis thaliana	Others	unclear
UN005814	67.354	7e-132	AT4G30470	Arabidopsis thaliana	Others	unclear
UN005817	58.9041	9e-23	AT4G18430	Arabidopsis thaliana	Signal transduction	unclear
UN005818	66.6667	8e-13	AT4G05100	Arabidopsis thaliana	Transcription regulation:MYB	unclear
UN005819	58.2524	2e-29	GSMUA_Achr1G22150_001	Banana (Musa acuminata)	Signal transduction	unclear
UN005820	35.8289	4e-18	AT4G36650	Arabidopsis thaliana	Others	unclear
UN005822	38.1633	5e-167	AT4G28490	Arabidopsis thaliana	Signal transduction:PPI	unclear
UN005826	49.2341	3e-154	AT2G30140	Arabidopsis thaliana	Lipid/Carbohydrate metabolism	unclear
UN005828	29.4798	2e-15	AT2G01710	Arabidopsis thaliana	Others	unclear
UN005830	87.5	4e-23	AT5G20010	Arabidopsis thaliana	Signal transduction	unclear
UN005837	32.8889	5e-69	AT5G63120	Arabidopsis thaliana	Others	unclear
UN005839	55.9259	0	AT1G67500	Arabidopsis thaliana	Transcription regulation	unclear
UN005841	63.4956	0	AT5G43760	Arabidopsis thaliana	Lipid/Carbohydrate metabolism	unclear
UN005842	44.6794	0	AT1G67140	Arabidopsis thaliana	Lipid/Carbohydrate metabolism:carbohydrate metabolic process	delay
UN005844	24.8322	2e-09	AT3G46610	Arabidopsis thaliana	Others	unclear
UN005848	58.75	7e-24	AT5G05830	Arabidopsis thaliana	Transcription regulation	unclear
UN005849	58.75	6e-24	AT5G05830	Arabidopsis thaliana	Transcription regulation	unclear
UN005853	30.1724	2e-14	AT5G66440	Arabidopsis thaliana	Others	unclear
UN005856	25.4386	1e-28	AT3G16860	Arabidopsis thaliana	Others	unclear
UN005858	49.1803	9e-10	AT3G27260	Arabidopsis thaliana	Transcription regulation:DNA-binding protein	unclear
UN005859	39.5349	6e-12	AT5G02020	Arabidopsis thaliana	Others	unclear
UN005860	27.5482	1e-20	AT2G19930	Arabidopsis thaliana	Transcription regulation	unclear
UN005862	66.3366	2e-36	AT1G21980	Arabidopsis thaliana	Signal transduction	unclear
UN005863	42.4552	8e-85	AT4G25390	Arabidopsis thaliana	Protein degradation/modification:protein kinase and phosphatases	unclear
UN005867	35.4839	2e-30	AT2G01710	Arabidopsis thaliana	Others	unclear
UN005871	34.5238	3e-14	LOC_Os08g04440	Rice (Oryza sativa)	Others:Protein biosynthesis	unclear
UN005872	66.6667	1e-10	AT3G18770	Arabidopsis thaliana	Others	unclear
UN005875	67.6471	1e-09	AT3G15270	Arabidopsis thaliana	Transcription regulation	unclear
UN005877	84.0979	0	AT2G33150	Arabidopsis thaliana	Hormone response pathway:JA	promote
UN005879	31.7627	3e-84	AT4G22760	Arabidopsis thaliana	Others	unclear
UN005880	53.2438	2e-158	AT1G01390	Arabidopsis thaliana	Others	unclear
UN005882	64.8392	0	AT3G08850	Arabidopsis thaliana	Others:protein binding	unclear
UN005884	54.9061	2e-179	AT4G34131	Arabidopsis thaliana	Others	unclear
UN005888	33.3333	4e-10	AT1G05620	Arabidopsis thaliana	Nutrient recycling	unclear
UN005891	34.0564	6e-81	GSMUA_Achr11G19390_001	Banana (Musa acuminata)	Not assigned	unclear
UN005899	35.6522	2e-14	AT1G49710	Arabidopsis thaliana	Protein degradation/modification	unclear
UN005906	75.2294	4e-137	AT1G77380	Arabidopsis thaliana	Nutrient recycling	unclear
UN005907	36.87	3e-70	GSMUA_Achr5G10840_001	Banana (Musa acuminata)	Turnover DNA-RNA-protein	unclear
UN005908	27.2189	1e-09	LOC_Os10g39130	Rice (Oryza sativa)	Others:Flower development	unclear
UN005910	72.093	2e-153	AT1G11960	Arabidopsis thaliana	Others	unclear
UN005911	47.0968	2e-35	AT3G01470	Arabidopsis thaliana	Transcription regulation:HB	unclear
UN005919	34.6809	8e-47	AT3G48050	Arabidopsis thaliana	Others	unclear
UN005923	65.7143	2e-26	AT5G16520	Arabidopsis thaliana	Others	unclear
UN005925	82.1705	0	AT2G38940	Arabidopsis thaliana	Nutrient recycling	unclear
UN005926	56.7901	5e-23	AT5G14320	Arabidopsis thaliana	Others	unclear
UN005927	78.5047	2e-55	AT3G23150	Arabidopsis thaliana	Hormone response pathway:ET	delay
UN005931	48	2e-34	AT3G51430	Arabidopsis thaliana	Others:strictosidine synthase	unclear
UN005932	36.9727	2e-73	AT3G25610	Arabidopsis thaliana	Others	unclear
UN005933	47.9876	1e-104	AT1G53750	Arabidopsis thaliana	Protein degradation/modification:26s Proteasome	unclear
UN005936	47.7564	2e-86	AT2G23450	Arabidopsis thaliana	Protein degradation/modification	unclear
UN005937	61.0169	7e-93	GSMUA_Achr7G20060_001	Banana (Musa acuminata)	Transport	unclear
UN005938	59.2965	1e-71	GSMUA_Achr5G10040_001	Banana (Musa acuminata)	Cell and development	unclear
UN005941	46.7022	0	AT1G05570	Arabidopsis thaliana	Nutrient recycling	unclear
UN005942	39.1667	7e-20	GSMUA_Achr6G02780_001	Banana (Musa acuminata)	Carbohydrate metabolism	unclear
UN005944	31.4721	9e-41	AT1G01300	Arabidopsis thaliana	Protein degradation/modification	unclear
UN005947	36.0825	8e-17	AT5G08139	Arabidopsis thaliana	Transcription regulation	unclear
UN005949	87.9032	8e-151	AT2G02010	Arabidopsis thaliana	Nutrient recycling:N mobilization and transport	unclear
UN005951	82.9268	1e-36	AT3G20250	Arabidopsis thaliana	Others	unclear
UN005952	92.9293	8e-53	AT2G07785	Arabidopsis thaliana	Redox regulation	unclear
UN005953	61.7391	0	AT2G16500	Arabidopsis thaliana	Redox regulation:PA	unclear
UN005954	69.1011	4e-171	AT3G48850	Arabidopsis thaliana	Nutrient recycling	unclear
UN005959	39.4366	7e-79	AT1G66130	Arabidopsis thaliana	Redox regulation	unclear
UN005960	43.9883	2e-83	AT3G26590	Arabidopsis thaliana	Others	unclear
UN005962	27.8008	3e-21	AT4G19890	Arabidopsis thaliana	Others	promote
UN005964	32.0988	4e-22	AT2G44430	Arabidopsis thaliana	Others:DNA binding	unclear
UN005965	44.0945	3e-28	GSMUA_Achr7G01790_001	Banana (Musa acuminata)	Cell wall metabolism	unclear
UN005967	41.3223	5e-35	GSMUA_Achr1G22150_001	Banana (Musa acuminata)	Signal transduction	unclear
UN005971	61.9247	2e-64	AT5G54680	Arabidopsis thaliana	Hormone response pathway	unclear
UN005972	67.5676	1e-30	AT2G19800	Arabidopsis thaliana	Lipid/Carbohydrate metabolism	unclear
UN005974	87.5	5e-35	AT5G02560	Arabidopsis thaliana	Others	unclear
UN005976	52.0548	3e-45	AT5G16680	Arabidopsis thaliana	Transcription regulation:PHD	unclear
UN005978	78.5714	2e-08	GSMUA_AchrUn_randomG06110_001	Banana (Musa acuminata)	Not assigned	unclear
UN005979	26	6e-13	AT4G35750	Arabidopsis thaliana	Signal transduction	unclear
UN005981	78.4558	0	AT3G15730	Arabidopsis thaliana	Lipid/Carbohydrate metabolism:Lipid metabolism	unclear
UN005982	33.8798	8e-21	AT1G26150	Arabidopsis thaliana	Protein degradation/modification	unclear
UN005983	48.5839	9e-124	GSMUA_Achr5G13670_001	Banana (Musa acuminata)	MISC	unclear
UN005984	27.0335	3e-36	AT3G47350	Arabidopsis thaliana	Others	unclear
UN005987	47.1014	3e-30	AT5G48850	Arabidopsis thaliana	Others	unclear
UN005989	84.6154	3e-30	GSMUA_Achr9G11850_001	Banana (Musa acuminata)	Carbohydrate metabolism	unclear
UN005991	31.2236	1e-18	GSMUA_Achr10G11850_001	Banana (Musa acuminata)	Turnover DNA-RNA-protein	unclear
UN005994	51.6484	2e-23	AT1G44542	Arabidopsis thaliana	Others	unclear
UN005995	47.4359	8e-17	AT3G03880	Arabidopsis thaliana	Others	unclear
UN006000	43.662	5e-65	AT5G03340	Arabidopsis thaliana	Others	unclear
UN006009	52.5	1e-54	AT5G03260	Arabidopsis thaliana	Others	unclear
UN006017	53.5461	2e-101	AT5G61760	Arabidopsis thaliana	Others	unclear
UN006018	76.808	0	AT5G45990	Arabidopsis thaliana	Others	unclear
UN006022	45.6522	2e-14	GSMUA_Achr10G06750_001	Banana (Musa acuminata)	Not assigned	unclear
UN006024	36.4094	4e-96	GSMUA_Achr2G05020_001	Banana (Musa acuminata)	Not assigned	unclear
UN006025	63.6364	8e-33	AT5G06530	Arabidopsis thaliana	Nutrient recycling	unclear
UN006030	64.9057	9e-120	AT3G61960	Arabidopsis thaliana	Protein degradation/modification	unclear
UN006032	72.7273	4e-31	AT3G52600	Arabidopsis thaliana	Others	unclear
UN006034	43.0556	5e-28	AT1G68810	Arabidopsis thaliana	Transcription regulation:bHLH	unclear
UN006039	66.879	1e-73	AT3G17020	Arabidopsis thaliana	Others	unclear
UN006041	46.087	3e-20	GSMUA_Achr10G31460_001	Banana (Musa acuminata)	Not assigned	unclear
UN006048	30.6122	4e-12	AT2G15170	Arabidopsis thaliana	Others	unclear
UN006049	70.1571	0	AT4G35790	Arabidopsis thaliana	Others	unclear
UN006055	31.7797	3e-16	AT3G15430	Arabidopsis thaliana	Signal transduction	unclear
UN006059	62.037	1e-36	AT4G27260	Arabidopsis thaliana	Hormone response pathway:Auxin	unclear
UN006062	63.9344	7e-34	GSMUA_Achr11G11950_001	Banana (Musa acuminata)	Transport	unclear
UN006064	53.5714	1e-28	AT3G09480	Arabidopsis thaliana	Others:DNA binding	unclear
UN006067	48.7936	2e-115	XM_002460107	Sorghum (Sorghum bicolor)	Others	unclear
UN006068	60.274	6e-26	AT3G61980	Arabidopsis thaliana	Protein degradation/modification	unclear
UN006069	90.9091	1e-19	GRMZM2G456217	Maize (Zea mays)	Protein.degradation.cysteine protease	unclear
UN006073	65	2e-19	GSMUA_Achr8G28000_001	Banana (Musa acuminata)	Amino acid metabolism	unclear
UN006074	46.355	0	AT1G05570	Arabidopsis thaliana	Nutrient recycling	unclear
UN006075	61.8182	3e-07	GSMUA_Achr9G10860_001	Banana (Musa acuminata)	MISC	unclear
UN006076	27.758	1e-20	AT2G19190	Arabidopsis thaliana	Signal transduction:Receptor-like kinase	unclear
UN006081	49.8584	7e-83	AT5G41410	Arabidopsis thaliana	Transcription regulation:HB	promote
UN006084	24.4604	1e-08	AT2G01740	Arabidopsis thaliana	Others:unknown	unclear
UN006089	32.7586	6e-11	GSMUA_Achr10G18910_001	Banana (Musa acuminata)	Transport	unclear
UN006091	49.6552	7e-69	AT3G60190	Arabidopsis thaliana	Signal transduction	unclear
UN006094	34.3413	2e-39	AT1G65840	Arabidopsis thaliana	Others(POLYAMINE pathway)	unclear
UN006096	63.6923	3e-149	AT5G18630	Arabidopsis thaliana	Others	unclear
UN006099	46.9388	9e-08	AT1G26150	Arabidopsis thaliana	Protein degradation/modification	unclear
UN006105	65.7143	6e-08	AT4G09820	Arabidopsis thaliana	Transcription regulation	unclear
UN006106	65.1515	1e-21	AT1G15690	Arabidopsis thaliana	Others	unclear
UN006107	45.438	2e-156	AT3G06440	Arabidopsis thaliana	Others	unclear
UN006109	51.4644	4e-87	AT5G55900	Arabidopsis thaliana	Others	unclear
UN006111	61.3971	0	AT4G05160	Arabidopsis thaliana	Lipid/Carbohydrate metabolism	unclear
UN006113	30	3e-07	LOC_Os08g04440	Rice (Oryza sativa)	Others:Protein biosynthesis	unclear
UN006114	36.6667	5e-20	AB267825	Japanese morning glory (Ipomoea nil)	Lipid/Carbohydrate metabolism:Macromolecule degradation	delay
UN006118	76.6667	3e-102	AT1G67500	Arabidopsis thaliana	Transcription regulation	unclear
UN006120	61.4232	0	AT5G64070	Arabidopsis thaliana	Others	unclear
UN006121	57.4468	2e-08	AT3G56740	Arabidopsis thaliana	Others	unclear
UN006122	63.2812	1e-50	AT1G80910	Arabidopsis thaliana	Others	unclear
UN006123	58.5409	0	GSMUA_Achr9G05420_001	Banana (Musa acuminata)	Cell and development	unclear
UN006125	73.3333	6e-16	LOC_Os05g45270	Rice (Oryza sativa)	Others:Protein biosynthesis	unclear
UN006126	73.7226	0	AT1G17745	Arabidopsis thaliana	Lipid/Carbohydrate metabolism	unclear
[truncated: 11,681 more rows]
