# Supplementary material for: Transcriptome analysis of Rafflesia cantleyi flower stages reveals insights into the regulation of senescence
Source: Sci Rep. 2021 Dec 8;11:23661. doi: 10.1038/s41598-021-03028-x (PMC8654902; doi:10.1038/s41598-021-03028-x)
Supplement: Supplementary file 2 — Supplementary Information 2. [file 41598_2021_3028_MOESM2_ESM.xlsx]

## Sheet: Up-regulated
Supplementary Dataset S2a. List of significantly up-regulated (log2FC ≥ 2) Rafflesia cantleyi transcripts involved in senescence
Sequence ID	Length	log2FC	FDR	P-value	Description	Effect on senescence
UN018531	1174	4.00222	0.000105061	3.01003e-06	Environmental factors (water deprivation)	unclear
UN018533	1283	7.99788	0.000373521	1.44592e-05	Environmental factors (water deprivation)	unclear
UN018534	1349	8.03725	0.000311295	1.16786e-05	Environmental factors (water deprivation)	unclear
UN033570	1921	8.73258	1.86529e-05	3.44558e-07	Environmental factors(salt stress)	unclear
UN033574	2177	3.3127	0.00713025	0.000572185	Environmental factors(salt stress)	unclear
UN033582	1836	3.94115	0.000196279	6.5084e-06	Environmental factors(salt stress)	unclear
UN006657	1289	3.77917	7.66898e-05	2.01888e-06	Hormone response pathway	unclear
UN034647	1801	7.22429	0.00519826	0.000390825	Hormone response pathway	unclear
UN001627	1836	3.06905	0.00091664	4.33532e-05	Hormone response pathway:ABA	unclear
UN014764	1763	2.87087	0.00102125	5.02542e-05	Hormone response pathway:ABA	unclear
UN015157	1288	8.93377	7.49437e-06	1.12212e-07	Hormone response pathway:ABA	unclear
UN006710	1015	3.28046	0.000236716	8.25546e-06	Hormone response pathway:Auxin	unclear
UN013495	2055	2.92378	0.00204292	0.000115892	Hormone response pathway:Auxin	unclear
UN016482	2043	4.85737	7.71893e-08	3.86979e-10	Hormone response pathway:Auxin	unclear
UN000672	3516	7.15439	0.00664863	0.000530405	Hormone response pathway:Auxin	promote
UN001773	2952	3.26639	0.00122298	6.25883e-05	Hormone response pathway:Auxin	unclear
UN003496	2388	3.29488	0.00129625	6.65778e-05	Hormone response pathway:Auxin	unclear
UN013496	2022	8.28636	0.000119313	3.54078e-06	Hormone response pathway:Auxin	unclear
UN016480	1466	4.66019	1.27158e-05	2.13067e-07	Hormone response pathway:Auxin	unclear
UN027577	1025	4.16216	0.00291248	0.000180606	Hormone response pathway:Auxin	unclear
UN032777	2496	7.29097	0.00410025	0.000290613	Hormone response pathway:Auxin	promote
UN006317	1397	3.24631	0.000180637	5.79525e-06	Hormone response pathway:ET	unclear
UN007860	2297	3.99076	7.7958e-06	1.16987e-07	Hormone response pathway:ET	promote
UN012030	1325	3.9584	1.96855e-05	3.65619e-07	Hormone response pathway:ET	unclear
UN007861	2060	5.32442	3.65378e-06	4.48109e-08	Hormone response pathway:ET	promote
UN024806	3489	7.53056	0.00214222	0.000125561	Hormone response pathway:ET	delay
UN033284	2283	8.38122	7.66898e-05	2.04881e-06	Hormone response pathway:JA	promote
UN033288	3117	8.07558	0.000262324	9.4751e-06	Hormone response pathway:JA	promote
UN032514	1470	4.17909	0.00930128	0.000797167	Hormone response pathway:NO	delay
UN000884	1801	4.13664	1.69793e-05	3.07074e-07	Lipid/Carbohydrate metabolism	unclear
UN003078	1995	2.35376	0.0100652	0.000866462	Lipid/Carbohydrate metabolism	unclear
UN005189	1549	2.68342	0.0020038	0.000113504	Lipid/Carbohydrate metabolism	unclear
UN005580	1660	4.45623	4.7918e-07	3.68408e-09	Lipid/Carbohydrate metabolism	unclear
UN006535	978	3.67464	0.00014005	4.31171e-06	Lipid/Carbohydrate metabolism	delay
UN012206	1542	3.14685	0.00046473	1.87171e-05	Lipid/Carbohydrate metabolism	unclear
UN017328	1210	3.67908	3.89907e-05	8.63303e-07	Lipid/Carbohydrate metabolism	unclear
UN018188	3007	2.94992	0.000653378	2.85243e-05	Lipid/Carbohydrate metabolism	unclear
UN022089	1107	3.07803	0.00438284	0.000312634	Lipid/Carbohydrate metabolism	unclear
UN022971	2615	2.95039	0.00264656	0.00015766	Lipid/Carbohydrate metabolism	unclear
UN024239	1958	3.02954	0.00108221	5.34361e-05	Lipid/Carbohydrate metabolism	unclear
UN025670	1798	3.85497	9.30317e-06	1.47433e-07	Lipid/Carbohydrate metabolism	unclear
UN027120	1651	2.61829	0.00338897	0.000220302	Lipid/Carbohydrate metabolism	delay
UN031135	2858	2.65014	0.00685277	0.00054842	Lipid/Carbohydrate metabolism	unclear
UN003085	1396	7.08092	0.00853856	0.000726851	Lipid/Carbohydrate metabolism	unclear
UN003304	1563	3.5113	0.007692	0.000622182	Lipid/Carbohydrate metabolism	unclear
UN004404	1464	8.28636	0.000119313	3.54078e-06	Lipid/Carbohydrate metabolism	unclear
UN005604	1474	5.05604	7.05701e-07	5.80555e-09	Lipid/Carbohydrate metabolism	unclear
UN006498	3145	7.22429	0.00519826	0.000390825	Lipid/Carbohydrate metabolism	unclear
UN009669	1310	9.48253	5.97068e-07	4.77124e-09	Lipid/Carbohydrate metabolism	unclear
UN012204	1652	9.49672	5.46897e-07	4.33351e-09	Lipid/Carbohydrate metabolism	unclear
UN014999	834	5.68304	2.81687e-05	5.78624e-07	Lipid/Carbohydrate metabolism	unclear
UN015321	1276	7.66628	1.59595e-09	3.16821e-12	Lipid/Carbohydrate metabolism	unclear
UN017322	1146	12.4056	1.12633e-13	2.84232e-17	Lipid/Carbohydrate metabolism	unclear
UN018186	2205	11.6682	6.71882e-12	4.0692e-15	Lipid/Carbohydrate metabolism	unclear
UN018187	3394	4.33189	3.54806e-06	4.3395e-08	Lipid/Carbohydrate metabolism	unclear
UN018606	2487	9.16466	2.78625e-06	3.22964e-08	Lipid/Carbohydrate metabolism	unclear
UN018610	2629	8.18481	0.000190692	6.31674e-06	Lipid/Carbohydrate metabolism	unclear
UN020336	2427	5.06003	0.000408265	1.59279e-05	Lipid/Carbohydrate metabolism	unclear
UN021141	1963	11.27	6.03425e-11	5.68493e-14	Lipid/Carbohydrate metabolism	unclear
UN021968	1380	7.3547	0.00410025	0.000290613	Lipid/Carbohydrate metabolism	unclear
UN021975	1481	7.15439	0.00664863	0.000530405	Lipid/Carbohydrate metabolism	unclear
UN022392	2028	8.65876	2.64948e-05	5.43348e-07	Lipid/Carbohydrate metabolism	unclear
UN022395	1983	7.99788	0.000373521	1.44592e-05	Lipid/Carbohydrate metabolism	unclear
UN023687	1734	7.29097	0.00410025	0.000290613	Lipid/Carbohydrate metabolism	unclear
UN023847	1419	7.63692	0.00139887	7.44607e-05	Lipid/Carbohydrate metabolism	unclear
UN024228	1986	7.91575	0.000539949	2.24824e-05	Lipid/Carbohydrate metabolism	unclear
UN025048	2019	9.25093	1.75574e-06	1.82837e-08	Lipid/Carbohydrate metabolism	unclear
UN027928	1734	7.78306	0.000765386	3.56805e-05	Lipid/Carbohydrate metabolism	unclear
UN028566	2205	3.83391	0.00837776	0.000681598	Lipid/Carbohydrate metabolism	unclear
UN028664	4173	7.41573	0.00335381	0.00021796	Lipid/Carbohydrate metabolism	delay
UN028666	4184	7.22429	0.00519826	0.000390825	Lipid/Carbohydrate metabolism	delay
UN029645	1780	8.14931	0.000222126	7.72046e-06	Lipid/Carbohydrate metabolism	unclear
UN030901	5397	12.1735	3.87437e-13	1.36878e-16	Lipid/Carbohydrate metabolism	unclear
UN031129	2942	3.26036	0.00169597	9.12738e-05	Lipid/Carbohydrate metabolism	unclear
UN031130	2036	9.59235	3.55014e-07	2.4786e-09	Lipid/Carbohydrate metabolism	unclear
UN031132	2857	9.8351	1.01707e-07	5.4754e-10	Lipid/Carbohydrate metabolism	unclear
UN031608	1594	7.22429	0.00519826	0.000390825	Lipid/Carbohydrate metabolism	unclear
UN034391	3077	4.79249	4.38208e-05	9.87131e-07	Lipid/Carbohydrate metabolism	unclear
UN034393	3213	5.76164	5.30157e-09	1.38412e-11	Lipid/Carbohydrate metabolism	unclear
UN056746	1190	8.2533	0.000139198	4.27844e-06	Lipid/Carbohydrate metabolism	unclear
UN063037	1116	8.55406	3.89907e-05	8.75702e-07	Lipid/Carbohydrate metabolism	unclear
UN005842	4277	9.12866	3.03754e-06	3.63334e-08	Lipid/Carbohydrate metabolism:carbohydrate metabolic process	delay
UN014898	1294	2.81129	0.00345536	0.00022485	Lipid/Carbohydrate metabolism:esterase/lipase/thioesterase	unclear
UN014897	1267	9.21704	2.08476e-06	2.28675e-08	Lipid/Carbohydrate metabolism:esterase/lipase/thioesterase	unclear
UN014902	1300	8.03725	0.000311295	1.16786e-05	Lipid/Carbohydrate metabolism:esterase/lipase/thioesterase	unclear
UN063236	895	5.99516	3.94961e-08	1.64121e-10	Lipid/Carbohydrate metabolism:esterase/lipase/thioesterase	unclear
UN025630	1628	2.7779	0.00158862	8.52137e-05	Lipid/Carbohydrate metabolism:lipid acyl hydrolase	unclear
UN025631	1771	3.84812	2.07791e-05	3.88029e-07	Lipid/Carbohydrate metabolism:lipid acyl hydrolase	unclear
UN006975	2726	2.7601	0.0108978	0.000943639	Lipid/Carbohydrate metabolism:lipid acyl hydrolase	unclear
UN011700	1364	3.2455	0.00129596	6.6541e-05	Lipid/Carbohydrate metabolism:Mannitol	unclear
UN011697	1212	8.91275	8.2767e-06	1.28242e-07	Lipid/Carbohydrate metabolism:Mannitol	unclear
UN023582	5883	7.15439	0.00664863	0.000530405	Lipid/Carbohydrate metabolism:metabolic process	unclear
UN002028	1544	7.22429	0.00519826	0.000390825	Nucleic acid degradation	unclear
UN010708	4045	8.52665	4.45841e-05	1.03208e-06	Nucleic acid degradation	unclear
UN001103	2495	7.95739	0.000447509	1.79859e-05	Nutrient recycling	unclear
UN001754	2727	7.41573	0.00335381	0.00021796	Nutrient recycling	unclear
UN001755	2603	2.91903	0.0110373	0.000994699	Nutrient recycling	unclear
UN004449	864	3.18969	0.000353857	1.33349e-05	Nutrient recycling	unclear
UN005717	998	2.48261	0.00464394	0.000331961	Nutrient recycling	unclear
UN006827	906	3.46203	0.000223663	7.77765e-06	Nutrient recycling	unclear
UN013404	1560	3.79349	1.89456e-05	3.50284e-07	Nutrient recycling	unclear
UN018634	1488	3.0335	0.000621689	2.60741e-05	Nutrient recycling	unclear
UN022537	2990	2.49416	0.0103865	0.000896399	Nutrient recycling	unclear
UN026073	2077	3.60254	6.60251e-05	1.68376e-06	Nutrient recycling	unclear
UN026074	2309	2.40174	0.00664863	0.00051234	Nutrient recycling	unclear
UN026075	2402	2.72333	0.0026728	0.000162938	Nutrient recycling	unclear
UN030686	2319	4.21388	4.81736e-06	6.32956e-08	Nutrient recycling	unclear
UN030896	1053	2.53215	0.00410025	0.000287892	Nutrient recycling	unclear
UN009884	1028	9.01491	5.51961e-06	7.59584e-08	Nutrient recycling	unclear
UN010713	1520	8.99505	5.51961e-06	7.59584e-08	Nutrient recycling	unclear
UN012427	976	10.942	3.56312e-10	5.03529e-13	Nutrient recycling	unclear
UN018512	989	7.73597	0.000926125	4.53239e-05	Nutrient recycling	unclear
UN020972	2126	9.55214	4.33148e-07	3.26459e-09	Nutrient recycling	unclear
UN021708	2693	9.23408	1.90088e-06	2.04348e-08	Nutrient recycling	unclear
UN022538	2945	9.99364	4.82887e-08	2.08782e-10	Nutrient recycling	unclear
UN022540	2418	8.49871	5.095e-05	1.21973e-06	Nutrient recycling	unclear
UN022875	1628	7.22429	0.00519826	0.000390825	Nutrient recycling	unclear
UN028839	3905	8.95449	6.78252e-06	9.83586e-08	Nutrient recycling	promote
UN028841	4052	8.14931	0.000222126	7.72046e-06	Nutrient recycling	promote
UN031344	10178	8.73258	1.86529e-05	3.44558e-07	Nutrient recycling	promote
UN031345	10176	8.63329	2.64948e-05	5.43348e-07	Nutrient recycling	promote
UN031347	10341	8.75637	1.64574e-05	2.97358e-07	Nutrient recycling	promote
UN031352	10198	11.5909	1.01188e-11	6.80932e-15	Nutrient recycling	promote
UN056523	1008	8.2533	0.000139198	4.27844e-06	Nutrient recycling	unclear
UN061645	838	7.58472	0.00172628	9.63608e-05	Nutrient recycling	unclear
UN064012	1228	3.55467	0.00162054	8.70235e-05	Nutrient recycling	promote
UN064144	1966	9.3943	8.9522e-07	7.83154e-09	Nutrient recycling	unclear
UN015723	1662	3.33667	0.000157542	4.87142e-06	Nutrient recycling(amino acid transport)	unclear
UN030549	1856	9.95303	6.01223e-08	2.78152e-10	Nutrient recycling(amino acid transport)	unclear
UN004555	988	8.73258	1.86529e-05	3.44558e-07	Nutrient recycling:Autophagy	delay
UN027071	2243	8.18481	0.000190692	6.31674e-06	Nutrient recycling:Autophagy	delay
UN027078	2619	7.22429	0.00519826	0.000390825	Nutrient recycling:Autophagy	delay
UN046014	787	7.22429	0.00519826	0.000390825	Nutrient recycling:autophagy	delay
UN049803	1551	9.26758	1.59868e-06	1.63792e-08	Nutrient recycling:Autophagy	delay
UN051413	768	11.4988	1.64026e-11	1.26936e-14	Nutrient recycling:Autophagy	delay
UN063115	747	7.73597	0.000926125	4.53239e-05	Nutrient recycling:Autophagy	delay
UN020537	1863	2.46565	0.00551138	0.000416684	Nutrient recycling:chloroplast protein degradation	delay
UN011988	759	7.99788	0.000373521	1.44592e-05	Nutrient recycling:chloroplast protein degradation	delay
UN020538	1950	2.85915	0.0102384	0.000882874	Nutrient recycling:chloroplast protein degradation	delay
UN018021	1940	2.81113	0.00134999	6.94967e-05	Nutrient recycling:Macromolecule metabolism	unclear
UN002713	5411	7.41573	0.00335381	0.00021796	Nutrient recycling:Macromolecule metabolism	unclear
UN007205	824	5.73246	4.97753e-07	3.84362e-09	Nutrient recycling:Macromolecule metabolism	unclear
UN041684	1144	8.75637	1.64574e-05	2.97358e-07	Nutrient recycling:Macromolecule metabolism	unclear
UN033956	3951	10.0904	2.98969e-08	1.12665e-10	Nutrient recycling:Nutrient recycling	promote
UN000553	2851	9.33233	1.25653e-06	1.18591e-08	Others	unclear
UN000764	1800	9.85727	9.53085e-08	5.06679e-10	Others	unclear
UN000876	2448	5.89327	1.46066e-06	1.43754e-08	Others	unclear
UN000932	1723	3.33959	0.00652255	0.000499278	Others	unclear
UN000993	1681	4.27685	4.41726e-05	9.96543e-07	Others	unclear
UN001829	924	7.08092	0.00853856	0.000726851	Others	unclear
UN001852	989	7.53056	0.00214222	0.000125561	Others	unclear
UN001922	1812	3.57252	0.00667288	0.000533686	Others	unclear
UN002040	2746	8.70839	2.09553e-05	4.00132e-07	Others	unclear
UN002310	1606	7.78306	0.000765386	3.56805e-05	Others	unclear
UN002370	5924	3.70952	0.000222126	7.66245e-06	Others	unclear
UN002392	856	9.68203	2.34589e-07	1.46024e-09	Others	unclear
UN000119	1896	2.88444	0.00152014	8.11972e-05	Others	unclear
UN000345	1092	3.01266	0.000483819	1.95429e-05	Others	unclear
UN001007	2798	3.87805	3.34834e-05	7.10891e-07	Others	unclear
UN001606	2834	2.78545	0.00162775	8.74656e-05	Others	unclear
UN002514	1483	4.96604	5.62835e-08	2.53764e-10	Others	unclear
UN002842	1029	3.25706	0.000382588	1.48261e-05	Others	unclear
UN002899	854	3.83072	0.000302973	1.10453e-05	Others	unclear
UN002998	2238	2.52151	0.00869201	0.000740797	Others	unclear
UN004164	2454	3.38283	0.000190692	6.29266e-06	Others	unclear
UN003126	3069	7.99788	0.000373521	1.44592e-05	Others	unclear
UN004195	2022	6.18869	4.481e-11	4.14621e-14	Others	unclear
UN004797	859	4.0202	8.87645e-05	2.39097e-06	Others	unclear
UN005844	2442	3.07114	0.000423893	1.65589e-05	Others	unclear
UN005932	2212	3.21544	0.000196728	6.52661e-06	Others	unclear
UN006271	1468	3.15226	0.000923816	4.37345e-05	Others	unclear
UN006302	1248	2.91349	0.0059977	0.000455672	Others	unclear
UN006918	2270	3.15186	0.000252524	8.828e-06	Others	unclear
UN003276	1627	4.50077	0.000739705	3.24175e-05	Others	unclear
UN003324	1733	9.86823	8.96674e-08	4.69147e-10	Others	unclear
UN007396	1755	4.16918	2.08476e-06	2.25844e-08	Others	unclear
UN003445	2140	8.28636	0.000119313	3.54078e-06	Others	unclear
UN007455	2824	3.73714	3.81127e-05	8.28411e-07	Others	unclear
UN007535	1891	2.90644	0.000793368	3.71184e-05	Others	unclear
UN007789	2760	2.32612	0.00851609	0.000693139	Others	unclear
UN003895	2270	5.92586	5.64904e-08	2.55647e-10	Others	unclear
UN004069	1373	10.9677	3.16814e-10	4.15732e-13	Others	unclear
UN004127	1302	11.5609	1.20978e-11	8.34459e-15	Others	unclear
UN008303	973	4.57362	4.01647e-07	2.85148e-09	Others	unclear
UN008494	2150	3.87226	1.48941e-05	2.61594e-07	Others	promote
UN010290	2465	2.7919	0.00172397	9.28096e-05	Others	unclear
UN011491	1436	3.9555	7.36729e-05	1.93351e-06	Others	promote
UN011518	810	2.90647	0.00161609	8.67575e-05	Others	unclear
UN004296	1035	8.4115	6.60251e-05	1.71836e-06	Others	unclear
UN011519	1047	2.31614	0.00865442	0.000737448	Others	unclear
UN004441	1358	9.49672	5.46897e-07	4.33351e-09	Others	unclear
UN011929	966	3.40335	0.000134151	4.01047e-06	Others	unclear
UN012038	1048	2.8712	0.00236773	0.000139934	Others	unclear
UN012441	1362	2.769	0.00155382	8.30487e-05	Others	unclear
UN012946	1858	3.30804	0.000390943	1.51797e-05	Others	unclear
UN004690	2242	3.05213	0.00353782	0.000230573	Others	unclear
UN012947	1948	4.67225	3.09952e-07	2.10664e-09	Others	unclear
UN012948	1942	5.7304	2.02577e-09	4.60085e-12	Others	unclear
UN012949	2032	4.85428	8.80873e-08	4.5347e-10	Others	unclear
UN013053	1042	3.04084	0.00190702	0.000107567	Others	unclear
UN005028	1730	4.33771	0.000119313	3.50771e-06	Others	unclear
UN005130	1635	8.28636	0.000119313	3.54078e-06	Others	unclear
UN005151	1652	8.35029	8.87645e-05	2.45054e-06	Others	unclear
UN013320	2018	3.48509	5.8375e-05	1.41995e-06	Others	unclear
UN005285	1090	7.63692	0.00139887	7.44607e-05	Others	unclear
UN005575	1780	4.11551	0.000789781	3.6924e-05	Others	unclear
UN014583	870	3.36202	0.00146487	7.81216e-05	Others	unclear
UN015281	1159	2.95033	0.000642878	2.70926e-05	Others	unclear
UN015852	2157	4.23703	5.04583e-06	6.78255e-08	Others	unclear
UN005794	915	9.40938	8.21784e-07	7.07851e-09	Others	unclear
UN005798	1687	7.29097	0.00410025	0.000290613	Others	unclear
UN016299	1732	3.6066	0.000136155	4.07496e-06	Others	unclear
UN016322	2305	4.29477	2.8364e-06	3.29254e-08	Others	unclear
UN016323	2084	3.14932	0.000994549	4.88398e-05	Others	unclear
UN016862	989	3.48684	6.3892e-05	1.58867e-06	Others	unclear
UN019046	1529	2.93207	0.0012425	6.36083e-05	Others	unclear
UN019219	1135	3.19552	0.000222126	7.69245e-06	Others	unclear
UN019220	1319	4.48029	2.07489e-06	2.23752e-08	Others	unclear
UN019221	1234	2.70713	0.00188836	0.000106393	Others	unclear
UN021214	1866	5.04977	8.08543e-08	4.12154e-10	Others	unclear
UN021224	1934	2.42462	0.00853856	0.000698317	Others	unclear
UN021417	1076	2.76665	0.00330744	0.000206489	Others	unclear
UN021418	1088	4.02405	2.53232e-05	4.96742e-07	Others	unclear
UN022447	1704	2.43651	0.00855737	0.000728746	Others	unclear
UN022813	3457	2.4891	0.00609114	0.000463489	Others	unclear
UN023050	796	2.83303	0.00404361	0.000267007	Others	unclear
UN025394	823	3.236	0.000269761	9.76643e-06	Others	unclear
UN026783	1033	2.58644	0.00344316	0.000223998	Others	unclear
UN006452	2116	7.73597	0.000926125	4.53239e-05	Others	unclear
UN027801	4069	2.7549	0.00262599	0.00015586	Others	unclear
UN006462	1418	9.28404	1.46514e-06	1.46906e-08	Others	unclear
UN028182	2223	2.4434	0.00853856	0.000713496	Others	unclear
UN028185	942	2.89654	0.00359726	0.000234871	Others	unclear
UN006609	1108	5.18919	3.89907e-05	8.70192e-07	Others	unclear
UN029824	1282	2.88409	0.00667288	0.000533418	Others	unclear
UN029857	1545	2.58378	0.00774642	0.000627236	Others	unclear
UN030680	2517	3.82438	1.94967e-05	3.61457e-07	Others	unclear
UN030683	2647	2.40101	0.00883286	0.000753396	Others	unclear
UN006776	933	3.79243	0.000639066	2.68782e-05	Others	unclear
UN006798	1130	9.05222	6.998e-14	1.41276e-17	Others	unclear
UN030684	2508	2.36049	0.00820776	0.000666524	Others	unclear
UN031575	2886	2.47672	0.00853856	0.000713406	Others	unclear
UN031576	2751	3.60468	6.29e-05	1.56295e-06	Others	unclear
UN032180	1736	2.58193	0.00387969	0.000255335	Others	unclear
UN006943	1886	3.4174	0.00519826	0.000382127	Others	unclear
UN032523	992	5.47692	1.20422e-07	6.60448e-10	Others	unclear
UN032524	1580	3.7538	2.27596e-05	4.35733e-07	Others	unclear
UN006997	2297	3.06529	0.00335381	0.000214333	Others	unclear
UN034652	1170	2.85347	0.00364501	0.000238172	Others	unclear
UN060775	1242	3.8915	9.40972e-06	1.4928e-07	Others	unclear
UN007221	3720	3.56357	0.000199579	6.63124e-06	Others	unclear
UN007607	1443	8.91275	8.2767e-06	1.28242e-07	Others	unclear
UN007611	947	3.3127	0.00713025	0.000572185	Others	unclear
UN008163	2346	4.38737	1.29973e-05	2.18222e-07	Others	unclear
UN008269	1483	6.33863	1.56423e-07	9.05258e-10	Others	promote
UN008283	2255	9.23408	1.90088e-06	2.04348e-08	Others	promote
UN008572	1883	7.15439	0.00664863	0.000530405	Others	unclear
UN008778	771	8.49871	5.095e-05	1.21973e-06	Others	unclear
UN009621	772	4.56428	0.00264493	0.000157376	Others	unclear
UN010049	1131	10.942	3.56312e-10	5.03529e-13	Others	unclear
UN010327	1171	4.7555	0.000262324	9.39195e-06	Others	unclear
UN010337	833	7.91575	0.000539949	2.24824e-05	Others	unclear
UN010438	1025	8.97491	6.06801e-06	8.63636e-08	Others	unclear
UN011109	1915	3.45629	0.000881243	4.14818e-05	Others	unclear
UN011110	1801	8.2533	0.000139198	4.27844e-06	Others	unclear
UN011250	1636	9.0729	4.09709e-06	5.21778e-08	Others	unclear
UN011390	890	7.82866	0.000765386	3.56805e-05	Others	unclear
UN011477	728	7.08092	0.00853856	0.000726851	Others	unclear
UN011489	1487	8.44116	6.60251e-05	1.71836e-06	Others	promote
UN011676	1558	9.33233	1.25653e-06	1.18591e-08	Others	unclear
UN012681	1148	7.3547	0.00410025	0.000290613	Others	unclear
UN012941	727	4.60593	0.00216773	0.000127312	Others	unclear
UN013049	1007	9.33233	1.25653e-06	1.18591e-08	Others	unclear
UN013055	1108	7.68729	0.00113555	5.79138e-05	Others	unclear
UN013057	967	8.97491	6.06801e-06	8.63636e-08	Others	unclear
UN013058	1060	3.79243	0.000639066	2.68782e-05	Others	unclear
UN013087	1503	8.19761	2.16782e-13	6.92932e-17	Others	unclear
UN014145	865	8.63329	2.64948e-05	5.43348e-07	Others	unclear
UN014337	929	8.28636	0.000119313	3.54078e-06	Others	unclear
UN014799	1465	7.08092	0.00853856	0.000726851	Others	unclear
UN015163	1196	3.15275	0.00745876	0.000600932	Others	unclear
UN015420	1696	3.96458	0.000175366	5.62318e-06	Others	unclear
UN015687	1000	7.08092	0.00853856	0.000726851	Others	unclear
UN015755	1683	8.52665	4.45841e-05	1.03208e-06	Others	unclear
UN016018	1270	7.78306	0.000765386	3.56805e-05	Others	promote
UN016019	1380	9.91126	7.03636e-08	3.4684e-10	Others	promote
UN016247	2065	8.07558	0.000262324	9.4751e-06	Others	unclear
UN016310	1444	4.64354	8.65398e-05	2.32869e-06	Others	unclear
UN016863	784	10.73	1.1067e-09	1.97355e-12	Others	unclear
UN017022	3593	7.68729	0.00113555	5.79138e-05	Others	unclear
UN017518	1916	10.598	2.01177e-09	4.5352e-12	Others	unclear
UN017604	1543	7.58472	0.00172628	9.63608e-05	Others	unclear
UN017832	1650	8.65876	2.64948e-05	5.43348e-07	Others	unclear
UN017876	2842	7.87286	0.000647276	2.82471e-05	Others	unclear
UN017932	1129	7.95739	0.000447509	1.79859e-05	Others	unclear
UN018388	1885	8.03725	0.000311295	1.16786e-05	Others	unclear
UN018822	2195	5.88262	1.1196e-05	1.81762e-07	Others	unclear
UN018823	2951	9.11031	3.35596e-06	4.09326e-08	Others	unclear
UN018824	2826	8.63329	2.64948e-05	5.43348e-07	Others	unclear
UN018849	1760	6.34294	1.32673e-06	1.25662e-08	Others	unclear
UN019311	1440	9.0345	4.99064e-06	6.69157e-08	Others	unclear
UN020050	733	7.58472	0.00172628	9.63608e-05	Others	unclear
UN020053	1046	5.13038	4.94995e-05	1.15169e-06	Others	unclear
UN020089	1749	8.35029	8.87645e-05	2.45054e-06	Others	unclear
UN020141	2102	7.29097	0.00410025	0.000290613	Others	unclear
UN020454	1423	8.8478	1.16215e-05	1.93558e-07	Others	unclear
UN020720	1092	4.17909	0.00930128	0.000797167	Others	unclear
UN020770	1771	8.03725	0.000311295	1.16786e-05	Others	unclear
UN021016	1784	3.81247	0.00112982	5.58629e-05	Others	unclear
UN021124	1251	7.08092	0.00853856	0.000726851	Others	unclear
UN021205	2015	7.47429	0.0026728	0.000164799	Others	unclear
UN021210	2096	7.58472	0.00172628	9.63608e-05	Others	unclear
UN021216	2281	4.86799	0.000828425	3.88701e-05	Others	unclear
UN021217	2135	7.08092	0.00853856	0.000726851	Others	unclear
UN021225	2054	10.3153	1.01221e-08	2.87788e-11	Others	unclear
UN021453	749	7.68729	0.00113555	5.79138e-05	Others	unclear
UN021688	2164	5.45134	7.13442e-05	1.86519e-06	Others	unclear
UN021689	2283	3.94046	0.00630925	0.000481147	Others	unclear
UN021690	2163	8.31867	0.0001027	2.94065e-06	Others	unclear
UN021695	2044	8.52665	4.45841e-05	1.03208e-06	Others	unclear
UN021700	2001	3.21692	0.00206006	0.000116899	Others	unclear
UN021701	2091	7.41573	0.00335381	0.00021796	Others	unclear
UN021748	1023	3.15275	0.00745876	0.000600932	Others	unclear
UN021749	923	7.58472	0.00172628	9.63608e-05	Others	unclear
UN021756	947	7.73597	0.000926125	4.53239e-05	Others	unclear
UN021760	1510	7.82866	0.000765386	3.56805e-05	Others	unclear
UN022285	1937	7.87286	0.000647276	2.82471e-05	Others	unclear
UN023087	2002	10.1723	2.14634e-08	7.14954e-11	Others	unclear
UN023267	2076	9.9427	6.26274e-08	2.99224e-10	Others	unclear
UN023315	2572	9.23408	1.90088e-06	2.04348e-08	Others	unclear
UN023359	1010	5.00504	8.52275e-05	2.28694e-06	Others	unclear
UN023429	745	7.91575	0.000539949	2.24824e-05	Others	unclear
UN023603	1712	3.29676	0.00276951	0.000171134	Others	unclear
UN023702	939	8.35029	8.87645e-05	2.45054e-06	Others	unclear
UN023731	952	7.08092	0.00853856	0.000726851	Others	unclear
UN023781	822	7.78306	0.000765386	3.56805e-05	Others	unclear
UN023973	1736	8.31867	0.0001027	2.94065e-06	Others	unclear
UN024569	1532	7.78306	0.000765386	3.56805e-05	Others	unclear
UN024736	1565	7.22429	0.00519826	0.000390825	Others	unclear
UN024824	2726	8.07558	0.000262324	9.4751e-06	Others	unclear
UN024827	3005	8.91275	8.2767e-06	1.28242e-07	Others	unclear
UN024829	3022	7.53056	0.00214222	0.000125561	Others	unclear
UN024839	1409	4.00735	0.00478721	0.000343491	Others	unclear
UN024929	1710	8.18481	0.000190692	6.31674e-06	Others	unclear
UN025091	2008	8.91275	8.2767e-06	1.28242e-07	Others	unclear
UN025135	900	3.29216	0.00458558	0.000327712	Others	unclear
UN025139	1020	7.68729	0.00113555	5.79138e-05	Others	unclear
UN025304	1169	4.83335	0.000957182	4.69243e-05	Others	unclear
UN025312	1358	7.47429	0.0026728	0.000164799	Others	unclear
UN025390	1623	7.58472	0.00172628	9.63608e-05	Others	unclear
UN025391	1553	7.47429	0.0026728	0.000164799	Others	unclear
UN025437	1993	5.11342	3.23331e-06	3.87295e-08	Others	unclear
UN025740	2540	10.2747	1.20173e-08	3.6391e-11	Others	unclear
UN026684	1279	3.0992	0.00585462	0.000444113	Others	unclear
UN026702	2522	8.86978	1.03849e-05	1.6842e-07	Others	unclear
UN026801	1388	8.18481	0.000190692	6.31674e-06	Others	unclear
UN026856	1515	5.53013	4.23292e-07	3.06924e-09	Others	unclear
UN027054	1773	8.31867	0.0001027	2.94065e-06	Others	unclear
UN027060	1489	8.2533	0.000139198	4.27844e-06	Others	unclear
UN027126	2921	4.48678	2.63421e-06	2.96919e-08	Others	unclear
UN027802	1736	3.76454	0.000222126	7.5836e-06	Others	unclear
UN027839	2237	7.91575	0.000539949	2.24824e-05	Others	unclear
UN027843	2403	2.7601	0.0108978	0.000943639	Others	unclear
UN028156	1530	7.47429	0.0026728	0.000164799	Others	unclear
UN028217	3428	12.3829	1.16778e-13	3.33982e-17	Others	unclear
UN028401	1441	3.17694	0.00665081	0.000530803	Others	unclear
UN028691	2699	8.07558	0.000262324	9.4751e-06	Others	unclear
UN029325	3909	10.8174	6.83365e-10	1.12666e-12	Others	unclear
UN029388	2250	7.95739	0.000447509	1.79859e-05	Others	unclear
UN029473	1057	7.08092	0.00853856	0.000726851	Others	unclear
UN030218	2849	7.78306	0.000765386	3.56805e-05	Others	unclear
UN030220	2770	7.58472	0.00172628	9.63608e-05	Others	unclear
UN030265	908	11.6429	7.73844e-12	4.81692e-15	Others	unclear
UN030335	3309	8.86978	1.03849e-05	1.6842e-07	Others	promote
UN030624	1944	8.80281	1.30398e-05	2.22885e-07	Others	unclear
UN030625	1853	8.47023	5.8375e-05	1.4456e-06	Others	unclear
UN030627	1479	8.91275	8.2767e-06	1.28242e-07	Others	unclear
UN030676	1389	8.77978	1.46706e-05	2.57175e-07	Others	unclear
UN030679	1469	7.22429	0.00519826	0.000390825	Others	unclear
UN030827	1101	7.29097	0.00410025	0.000290613	Others	unclear
UN030883	1128	3.63124	0.00525131	0.000395255	Others	unclear
UN031128	958	4.10221	0.00335381	0.000211308	Others	unclear
UN031427	3342	9.80119	1.24543e-07	6.93525e-10	Others	unclear
UN031428	1407	7.22429	0.00519826	0.000390825	Others	unclear
UN031713	2110	7.78306	0.000765386	3.56805e-05	Others	unclear
UN031861	1799	8.35029	8.87645e-05	2.45054e-06	Others	unclear
UN031871	1644	7.08092	0.00853856	0.000726851	Others	unclear
UN032103	2395	4.43159	0.00371506	0.000243817	Others	unclear
UN032105	2363	3.92688	0.000349423	1.3156e-05	Others	unclear
UN032110	1655	8.63329	2.64948e-05	5.43348e-07	Others	unclear
UN032181	1417	5.50013	1.57887e-06	1.59371e-08	Others	unclear
UN032309	4020	8.21946	0.000162585	5.18875e-06	Others	unclear
UN032315	3870	7.87286	0.000647276	2.82471e-05	Others	unclear
UN032316	4127	8.28636	0.000119313	3.54078e-06	Others	unclear
UN032320	4025	8.2533	0.000139198	4.27844e-06	Others	unclear
UN032324	3850	9.88991	7.93054e-08	4.02924e-10	Others	unclear
UN032696	2421	11.0227	2.45297e-10	2.97124e-13	Others	unclear
UN032697	2323	8.99465	8.88441e-14	2.09253e-17	Others	unclear
UN032704	1903	9.37905	9.69116e-07	8.67364e-09	Others	unclear
UN032705	2367	10.0428	3.81706e-08	1.57971e-10	Others	unclear
UN032706	1013	9.49672	5.46897e-07	4.33351e-09	Others	unclear
UN033266	2338	7.63692	0.00139887	7.44607e-05	Others	unclear
UN033619	2965	4.76145	0.00113555	5.68506e-05	Others	unclear
UN033629	2900	8.31867	0.0001027	2.94065e-06	Others	unclear
UN033816	1575	7.3547	0.00410025	0.000290613	Others	unclear
UN034246	1430	9.31641	1.3496e-06	1.31916e-08	Others	unclear
UN034364	2888	9.23408	1.90088e-06	2.04348e-08	Others	unclear
UN034370	3060	9.0345	4.99064e-06	6.69157e-08	Others	unclear
UN034612	749	8.11292	0.000222126	7.72046e-06	Others	unclear
UN034638	1291	8.52665	4.45841e-05	1.03208e-06	Others	unclear
UN034644	1270	9.3943	8.9522e-07	7.83154e-09	Others	unclear
UN034896	2018	5.75884	1.93426e-05	3.58275e-07	Others	unclear
UN037495	1309	3.41432	0.0110373	0.000999618	Others	unclear
UN037572	1198	4.68571	6.84982e-05	1.78618e-06	Others	unclear
UN039047	952	7.82866	0.000765386	3.56805e-05	Others	unclear
UN040706	812	8.47023	5.8375e-05	1.4456e-06	Others	unclear
UN040962	755	7.73597	0.000926125	4.53239e-05	Others	unclear
UN042301	828	7.99788	0.000373521	1.44592e-05	Others	unclear
UN042829	965	9.14677	2.78625e-06	3.22964e-08	Others	unclear
UN046448	844	7.82866	0.000765386	3.56805e-05	Others	unclear
UN050661	1336	7.95739	0.000447509	1.79859e-05	Others	unclear
UN055523	1694	8.99505	5.51961e-06	7.59584e-08	Others	unclear
UN058081	948	7.15439	0.00664863	0.000530405	Others	unclear
UN059897	943	7.73597	0.000926125	4.53239e-05	Others	unclear
UN062784	1481	7.10848	2.98969e-08	1.12112e-10	Others	unclear
UN062882	1067	5.35692	0.000114362	3.28997e-06	Others	unclear
UN063356	1030	5.60302	3.85906e-05	8.42045e-07	Others	unclear
UN063475	1926	9.37905	9.69116e-07	8.67364e-09	Others	unclear
UN063862	770	7.73597	0.000926125	4.53239e-05	Others	unclear
UN064048	1325	6.27399	3.27252e-08	1.26076e-10	Others	unclear
UN046211	914	7.87286	0.000647276	2.82471e-05	Others (Defense)	unclear
UN037843	2261	6.34294	1.32673e-06	1.25662e-08	Others (Zinc ion binding)	unclear
UN060204	976	8.11292	0.000222126	7.72046e-06	Others( helicase activity)	unclear
UN010730	1634	2.30665	0.00889686	0.000759753	Others(Ageing)	unclear
UN022584	1167	4.47719	0.00371506	0.000243817	Others(embryonic development)	unclear
UN006335	950	4.16319	0.000121342	3.60713e-06	Others(helicase)	unclear
UN032972	1352	2.51037	0.00595301	0.000451977	Others(helicase)	unclear
UN011617	1297	3.46444	0.000959871	4.70723e-05	Others(helicase)	unclear
UN024514	4108	8.47023	5.8375e-05	1.4456e-06	Others(helicase)	unclear
UN024515	4122	8.44116	6.60251e-05	1.71836e-06	Others(helicase)	unclear
UN044187	864	7.3547	0.00410025	0.000290613	Others(helicase)	unclear
UN033722	1977	7.95739	0.000447509	1.79859e-05	Others(phenylpropanoid metabolism)	unclear
UN030631	2820	2.80367	0.00536017	0.00040399	Others(transferase activity)	unclear
UN002219	7435	2.43944	0.00955359	0.000820977	Others(translation)	unclear
UN003132	1475	2.35524	0.00946555	0.000812616	Others(translation)	unclear
UN008365	5927	2.76519	0.00168714	9.07705e-05	Others(translation)	unclear
UN001068	3871	8.70839	2.09553e-05	4.00132e-07	Others(transport)	unclear
UN002231	8399	3.59042	0.000417667	1.63087e-05	Others(transport)	unclear
UN000565	10916	2.35005	0.00853856	0.000722429	Others(transport)	unclear
UN008320	6521	2.42507	0.00592133	0.000449372	Others(transport)	unclear
UN031670	1709	9.53848	4.33148e-07	3.26459e-09	Others(zinc ion binding)	unclear
UN055359	1040	8.35029	8.87645e-05	2.45054e-06	Others:ATPase	unclear
UN063246	1356	7.87286	0.000647276	2.82471e-05	Others:ATPases	unclear
UN063247	1295	11.7145	5.56655e-12	2.99675e-15	Others:ATPases	unclear
UN026909	1888	3.53753	0.000262324	9.3743e-06	Others:calmodulin binding	unclear
UN026897	2173	8.8478	1.16215e-05	1.93558e-07	Others:calmodulin binding	unclear
UN026901	2265	2.906	0.00418927	0.000297769	Others:calmodulin binding	unclear
UN026905	2420	7.22429	0.00519826	0.000390825	Others:calmodulin binding	unclear
UN026908	2624	9.97348	5.35939e-08	2.40736e-10	Others:calmodulin binding	unclear
UN026915	2555	8.14931	0.000222126	7.72046e-06	Others:calmodulin binding	unclear
UN006914	1604	7.15439	0.00664863	0.000530405	Others:Cell wall	unclear
UN023057	1229	4.64354	8.65398e-05	2.32869e-06	Others:defense	promote
UN023061	1287	7.95739	0.000447509	1.79859e-05	Others:defense	promote
UN023068	1430	9.12866	3.03754e-06	3.63334e-08	Others:defense	promote
UN001555	1016	3.33578	0.00393217	0.000259582	Others:Defense and cell rescue mechanisms	unclear
UN001554	1131	3.11797	0.00163366	8.78105e-05	Others:Defense and cell rescue mechanisms	unclear
UN020897	726	7.58472	0.00172628	9.63608e-05	Others:DNA binding	unclear
UN025463	977	8.97491	6.06801e-06	8.63636e-08	Others:DNA repair	unclear
UN059524	1300	7.87286	0.000647276	2.82471e-05	Others:energy	unclear
UN064030	1196	7.78306	0.000765386	3.56805e-05	Others:Glucose	promote
UN009501	798	2.98904	0.00321641	0.000200481	Others:Lignin synthesis	unclear
UN001836	2357	2.89676	0.00153913	8.22374e-05	Others:Metal binding	unclear
UN007802	1688	2.56638	0.00450288	0.000321651	Others:nucleic acid binding	unclear
UN031764	1589	8.47023	5.8375e-05	1.4456e-06	Others:nucleic acid binding	unclear
UN011891	1854	3.02164	0.00136194	7.02268e-05	Others:pectinesterase	unclear
UN030907	815	7.41573	0.00335381	0.00021796	Others:pectinesterase	unclear
UN030474	2327	4.59077	0.000539949	2.19975e-05	Others:protein binding	unclear
UN030477	2237	9.92182	6.64719e-08	3.22066e-10	Others:protein binding	unclear
UN030484	2440	7.58472	0.00172628	9.63608e-05	Others:protein binding	unclear
UN002849	844	2.5641	0.00393023	0.00025919	Others:Protein biosynthesis	unclear
UN007224	1777	3.13545	0.00107508	5.3066e-05	Others:Protein biosynthesis	unclear
UN063778	1485	3.59583	0.000811025	3.79855e-05	Others:Protein biosynthesis	unclear
UN017289	1211	8.91275	8.2767e-06	1.28242e-07	Others:RNA binding	unclear
UN000133	1710	9.78971	1.32914e-07	7.51319e-10	Others:stress and detoxification	unclear
UN000134	2131	3.63641	4.47455e-05	1.03657e-06	Others:stress and detoxification	unclear
UN000135	2184	5.03301	3.44171e-08	1.36366e-10	Others:stress and detoxification	unclear
UN012269	797	5.30007	2.37829e-05	4.65718e-07	Others:stress and detoxification	unclear
UN016990	722	7.22429	0.00519826	0.000390825	Others:stress and detoxification	unclear
UN032454	1159	2.98223	0.000904871	4.27657e-05	Others:Structural	unclear
UN032460	1834	3.1399	0.000301685	1.09932e-05	Others:Structural	unclear
UN029328	4068	4.79914	6.5253e-06	9.33111e-08	Others:Structural	unclear
UN029336	4163	10.4083	5.83394e-09	1.55072e-11	Others:Structural	unclear
UN029338	3675	8.4115	6.60251e-05	1.71836e-06	Others:Structural	unclear
UN029339	3345	9.23408	1.90088e-06	2.04348e-08	Others:Structural	unclear
UN016497	959	8.07558	0.000262324	9.4751e-06	Others:transducin family protein	unclear
UN031909	3697	9.49672	5.46897e-07	4.33351e-09	Others:transporter	unclear
UN031911	3676	10.6561	1.62561e-09	3.25445e-12	Others:transporter	unclear
UN031912	3615	12.28	2.16782e-13	6.64772e-17	Others:transporter	unclear
UN038734	902	7.15439	0.00664863	0.000530405	Others:transporter	unclear
UN003070	1791	7.47429	0.0026728	0.000164799	Others:Unknown	unclear
UN007005	4794	7.47429	0.0026728	0.000164799	Others:Unknown	unclear
UN005168	1997	2.87115	0.00120026	6.13243e-05	Others:unknown	unclear
UN007973	1768	4.09479	0.000882293	4.15609e-05	Others:unknown	unclear
UN022118	1701	7.15439	0.00664863	0.000530405	Others:unknown	unclear
UN023340	2456	8.60736	3.00966e-05	6.35441e-07	Others:unknown	unclear
UN029461	2901	9.0345	4.99064e-06	6.69157e-08	Others:unknown	unclear
UN019079	1251	9.09173	3.68952e-06	4.61803e-08	Protein biosynthesis (translation)	unclear
UN000226	1715	9.05383	4.51685e-06	5.90433e-08	Protein degradation/modification	unclear
UN004492	1054	4.98858	9.11711e-05	2.53232e-06	Protein degradation/modification	unclear
UN007068	1132	3.366	0.00576473	0.000436421	Protein degradation/modification	unclear
UN007524	806	4.93489	0.000639654	2.69459e-05	Protein degradation/modification	unclear
UN007665	3785	2.79275	0.0102149	0.000880555	Protein degradation/modification	unclear
UN000438	1705	3.86231	2.36517e-05	4.53998e-07	Protein degradation/modification	unclear
UN008002	2532	8.89143	9.27482e-06	1.46828e-07	Protein degradation/modification	unclear
UN002393	1905	2.65813	0.00763438	0.000616366	Protein degradation/modification	unclear
UN004145	2021	3.60766	3.33017e-05	7.06472e-07	Protein degradation/modification	unclear
UN008090	840	3.99272	0.000537076	2.17754e-05	Protein degradation/modification	unclear
UN005451	1427	2.43212	0.00587568	0.000445809	Protein degradation/modification	unclear
UN008714	2103	2.33937	0.00808992	0.00065641	Protein degradation/modification	unclear
UN012602	1048	4.18018	2.07116e-05	3.86419e-07	Protein degradation/modification	unclear
UN013689	1613	3.14254	0.000765386	3.41277e-05	Protein degradation/modification	unclear
UN015634	1168	2.86298	0.00436963	0.000311618	Protein degradation/modification	unclear
UN016167	1136	2.58528	0.00516752	0.000372518	Protein degradation/modification	unclear
UN027654	1664	2.92393	0.000904871	4.27767e-05	Protein degradation/modification	unclear
UN027657	2425	2.76008	0.00410025	0.000271296	Protein degradation/modification	unclear
UN027661	2405	2.63532	0.00376204	0.000247085	Protein degradation/modification	unclear
UN028538	1780	2.60012	0.0108823	0.000941385	Protein degradation/modification	unclear
UN008800	1205	8.73258	1.86529e-05	3.44558e-07	Protein degradation/modification	unclear
UN008801	1260	7.53056	0.00214222	0.000125561	Protein degradation/modification	unclear
UN011565	884	7.3547	0.00410025	0.000290613	Protein degradation/modification	unclear
UN013688	1407	5.96495	7.86731e-06	1.18458e-07	Protein degradation/modification	unclear
UN013850	2262	8.77978	1.46706e-05	2.57175e-07	Protein degradation/modification	promote
UN017499	1419	11.6962	6.06515e-12	3.36721e-15	Protein degradation/modification	unclear
UN019837	2797	8.21946	0.000162585	5.18875e-06	Protein degradation/modification	unclear
UN020554	1437	3.58412	0.00264656	0.000157637	Protein degradation/modification	unclear
UN021135	964	7.41573	0.00335381	0.00021796	Protein degradation/modification	unclear
UN024389	1365	8.03725	0.000311295	1.16786e-05	Protein degradation/modification	unclear
UN024398	1310	7.08092	0.00853856	0.000726851	Protein degradation/modification	unclear
UN024791	1694	8.07558	0.000262324	9.4751e-06	Protein degradation/modification	unclear
UN025086	2192	7.82866	0.000765386	3.56805e-05	Protein degradation/modification	unclear
UN025089	2203	7.78306	0.000765386	3.56805e-05	Protein degradation/modification	unclear
UN026061	1541	8.60736	3.00966e-05	6.35441e-07	Protein degradation/modification	unclear
UN027660	2209	5.71908	1.16209e-08	3.49952e-11	Protein degradation/modification	unclear
UN029152	810	7.63692	0.00139887	7.44607e-05	Protein degradation/modification	unclear
UN032239	2974	7.95739	0.000447509	1.79859e-05	Protein degradation/modification	unclear
UN032947	2687	8.03725	0.000311295	1.16786e-05	Protein degradation/modification	unclear
UN032948	2699	7.15439	0.00664863	0.000530405	Protein degradation/modification	unclear
UN032950	2304	7.47429	0.0026728	0.000164799	Protein degradation/modification	unclear
UN032953	2341	7.41573	0.00335381	0.00021796	Protein degradation/modification	unclear
UN032958	2081	7.73597	0.000926125	4.53239e-05	Protein degradation/modification	unclear
UN032959	2534	7.58472	0.00172628	9.63608e-05	Protein degradation/modification	unclear
UN046489	1467	8.28636	0.000119313	3.54078e-06	Protein degradation/modification	unclear
UN055498	1304	8.38122	7.66898e-05	2.04881e-06	Protein degradation/modification	unclear
UN061687	847	8.49871	5.095e-05	1.21973e-06	Protein degradation/modification	unclear
UN061957	2166	9.61855	3.06276e-07	2.07135e-09	Protein degradation/modification	unclear
UN006647	1461	6.93142	6.95389e-08	3.38095e-10	Protein degradation/modification(protein folding)	unclear
UN014732	1491	2.80383	0.00335381	0.000215596	Protein degradation/modification(protein folding)	unclear
UN041767	2035	6.83839	1.13509e-07	6.16805e-10	Protein degradation/modification(protein folding)	unclear
UN025325	3442	3.13854	0.000382748	1.48422e-05	Protein degradation/modification:F-box	delay
UN025327	3458	3.88336	1.27024e-05	2.12629e-07	Protein degradation/modification:F-box	delay
UN029395	2179	4.64641	0.00183867	0.000103439	Protein degradation/modification:F-box	unclear
UN026099	997	2.72793	0.00283712	0.000175504	Protein degradation/modification:phosphorylation	unclear
UN006781	1787	7.29097	0.00410025	0.000290613	Protein degradation/modification:protease	unclear
UN007216	2082	4.54647	0.000596842	2.49918e-05	Protein degradation/modification:protein kinase and phosphatases	unclear
UN003202	2669	2.53453	0.00466855	0.000333878	Protein degradation/modification:protein kinase and phosphatases	unclear
UN013270	915	2.85074	0.00805144	0.000652882	Protein degradation/modification:protein kinase and phosphatases	unclear
UN018232	2302	2.55002	0.00621456	0.000473507	Protein degradation/modification:protein kinase and phosphatases	unclear
UN021644	2048	3.45165	0.000244156	8.52724e-06	Protein degradation/modification:protein kinase and phosphatases	unclear
UN019777	2181	8.11292	0.000222126	7.72046e-06	Protein degradation/modification:protein kinase and phosphatases	unclear
UN021391	1680	4.30466	3.81946e-05	8.30835e-07	Protein degradation/modification:protein kinase and phosphatases	unclear
UN025678	2140	7.78306	0.000765386	3.56805e-05	Protein degradation/modification:protein kinase and phosphatases	unclear
UN026654	4981	7.3547	0.00410025	0.000290613	Protein degradation/modification:protein kinase and phosphatases	unclear
UN033280	1459	3.76838	0.00310822	0.000193372	Protein degradation/modification:protein kinase and phosphatases	unclear
UN033961	2124	3.57252	0.00667288	0.000533686	Protein degradation/modification:protein kinase and phosphatases	unclear
UN056449	1013	8.14931	0.000222126	7.72046e-06	Protein degradation/modification:protein kinase and phosphatases	unclear
UN017432	1098	5.05333	7.14699e-05	1.87088e-06	Protein degradation/modification:protein serine/threonine phosphatase	unclear
UN017433	996	7.63692	0.00139887	7.44607e-05	Protein degradation/modification:protein serine/threonine phosphatase	unclear
UN056070	940	7.87286	0.000647276	2.82471e-05	Protein degradation/modification:protein serine/threonine phosphatase	unclear
UN048011	797	8.18481	0.000190692	6.31674e-06	Protein degradation/modification:protein ubiquitination	unclear
UN006557	737	8.58096	3.43017e-05	7.45e-07	Protein degradation/modification:Ubiquitin	unclear
UN001109	14397	2.55156	0.00537204	0.000404975	Redox regulation	promote
UN005952	6976	2.44126	0.00973435	0.000836675	Redox regulation	unclear
UN001238	8244	2.55437	0.00488086	0.000350539	Redox regulation	unclear
UN003074	1945	4.00285	9.58938e-06	1.52292e-07	Redox regulation	unclear
UN004958	808	3.01774	0.000499161	2.01878e-05	Redox regulation	unclear
UN006597	1726	3.44471	0.000404508	1.57268e-05	Redox regulation	unclear
UN007110	2304	2.97143	0.000639066	2.68704e-05	Redox regulation	unclear
UN007599	2269	9.80529	9.93462e-20	3.49571e-24	Redox regulation	unclear
UN037438	2207	3.21602	0.000188448	6.06168e-06	Redox regulation	unclear
UN063559	1073	5.01952	7.4944e-07	6.2032e-09	Redox regulation	unclear
UN010867	1422	9.21704	2.08476e-06	2.28675e-08	Redox regulation	unclear
UN012053	2560	4.32605	8.05065e-06	1.21354e-07	Redox regulation	unclear
UN012205	1683	8.28636	0.000119313	3.54078e-06	Redox regulation	unclear
UN026386	1554	10.1545	2.22027e-08	7.61991e-11	Redox regulation	unclear
UN039089	847	7.47429	0.0026728	0.000164799	Redox regulation	unclear
UN062475	896	9.70667	2.03914e-07	1.23156e-09	Redox regulation	unclear
UN062476	834	7.68729	0.00113555	5.79138e-05	Redox regulation:Antioxidants	unclear
UN000805	1325	2.88848	0.000825922	3.86971e-05	Redox regulation:ROS	delay
UN000652	2150	8.4115	6.60251e-05	1.71836e-06	Signal transduction	unclear
UN004669	2932	7.3547	0.00410025	0.000290613	Signal transduction	unclear
UN006375	2993	9.9427	6.26274e-08	2.99224e-10	Signal transduction	unclear
UN007969	1274	5.90209	1.38124e-06	1.35241e-08	Signal transduction	promote
UN008210	1730	5.25614	7.19616e-07	5.93213e-09	Signal transduction	unclear
UN009606	906	11.245	7.15746e-11	6.86354e-14	Signal transduction	unclear
UN006851	2829	3.67656	5.90349e-05	1.46393e-06	signal transduction	unclear
UN007829	1325	3.28286	0.000310634	1.1335e-05	Signal transduction	unclear
UN016802	1646	3.17996	0.000242598	8.46875e-06	Signal transduction	unclear
UN016804	1718	2.866	0.00172817	9.65201e-05	Signal transduction	unclear
UN020961	3875	4.71588	3.93014e-07	2.78358e-09	Signal transduction	unclear
UN037940	821	2.65304	0.0110373	0.000997073	Signal transduction	unclear
UN012337	2347	10.7598	9.55265e-10	1.65529e-12	Signal transduction	unclear
UN013407	4877	11.5439	1.30941e-11	9.25206e-15	Signal transduction	unclear
UN015387	2253	3.83347	0.000102278	2.8563e-06	Signal transduction	unclear
UN021438	2333	6.25404	1.95436e-06	2.10426e-08	Signal transduction	unclear
UN022844	2162	8.31867	0.0001027	2.94065e-06	Signal transduction	unclear
UN024278	2210	7.87286	0.000647276	2.82471e-05	signal transduction	unclear
UN025206	1589	8.28636	0.000119313	3.54078e-06	Signal transduction	unclear
UN025565	1439	8.47023	5.8375e-05	1.4456e-06	Signal transduction	unclear
UN028157	1836	4.03671	0.000219591	7.31836e-06	Signal transduction	unclear
UN030935	2125	8.63329	2.64948e-05	5.43348e-07	Signal transduction	unclear
UN032715	1869	8.11292	0.000222126	7.72046e-06	Signal transduction	unclear
UN033700	2185	7.47429	0.0026728	0.000164799	signal transduction	unclear
UN033703	2063	7.15439	0.00664863	0.000530405	signal transduction	unclear
UN033707	2235	7.99788	0.000373521	1.44592e-05	signal transduction	unclear
UN051034	1296	8.58096	3.43017e-05	7.45e-07	Signal transduction	unclear
UN061542	862	7.58472	0.00172628	9.63608e-05	Signal transduction	unclear
UN061728	1065	7.87286	0.000647276	2.82471e-05	Signal transduction	unclear
UN023185	1248	8.14931	0.000222126	7.72046e-06	Signal transduction (cadmium)	unclear
UN041984	940	2.81484	0.00136156	7.01841e-05	Signal transduction:Ca	unclear
UN011160	2814	11.9286	1.61769e-12	7.07591e-16	Signal transduction:calcium	unclear
UN018408	900	7.16854	2.92179e-10	3.63743e-13	Signal transduction:Invertase	unclear
UN002315	1029	8.97491	6.06801e-06	8.63636e-08	Signal transduction:light signal	promote
UN003956	811	9.31641	1.3496e-06	1.31916e-08	Signal transduction:light signal	promote
UN019721	1507	7.41573	0.00335381	0.00021796	Signal transduction:microtubule organization	promote
UN021035	1652	2.97053	0.000579026	2.41874e-05	Signal transduction:MKK cascade	promote
UN052104	942	7.63692	0.00139887	7.44607e-05	Signal transduction:molecular chaperone	delay
UN017301	3191	3.42091	9.71037e-05	2.70527e-06	Signal transduction:PPI	unclear
UN030095	1402	7.53056	0.00214222	0.000125561	Signal transduction:protein:protein interaction	unclear
UN030109	1296	7.78306	0.000765386	3.56805e-05	Signal transduction:protein:protein interaction	unclear
UN020866	1684	9.95303	6.01223e-08	2.78152e-10	Signal transduction:Ran GTPase binding	unclear
UN000108	1242	4.3845	0.00428861	0.000305695	Transcription regulation	unclear
UN002475	2224	7.78306	0.000765386	3.56805e-05	Transcription regulation	unclear
UN004163	2460	3.8936	0.00199311	0.000112865	Transcription regulation	unclear
UN005849	1185	7.73597	0.000926125	4.53239e-05	Transcription regulation	unclear
UN006746	2662	4.24765	0.00201617	0.00011434	Transcription regulation	unclear
UN008648	2006	9.05383	4.51685e-06	5.90433e-08	Transcription regulation	unclear
UN011356	837	7.68729	0.00113555	5.79138e-05	Transcription regulation	unclear
UN001466	2056	4.35879	2.19382e-06	2.41745e-08	Transcription regulation	unclear
UN003153	1664	3.4916	0.000222126	7.69256e-06	Transcription regulation	unclear
UN007223	1804	2.91975	0.00104352	5.14024e-05	Transcription regulation	unclear
UN007391	2676	2.8986	0.00188416	0.000106125	Transcription regulation	unclear
UN008153	739	3.16058	0.00106936	5.27477e-05	Transcription regulation	unclear
UN021998	2764	2.5514	0.00410025	0.000283103	Transcription regulation	unclear
UN022697	746	4.43761	7.61925e-06	1.1421e-07	Transcription regulation	unclear
UN024409	3882	2.34767	0.0108497	0.000938203	Transcription regulation	unclear
UN027278	2487	3.44442	0.000100408	2.80071e-06	Transcription regulation	unclear
UN027279	1576	3.4146	0.000144703	4.45981e-06	Transcription regulation	unclear
UN029851	1226	2.75275	0.0110373	0.000974726	Transcription regulation	unclear
UN029852	1092	2.75043	0.00422821	0.000300608	Transcription regulation	unclear
UN034028	772	2.88409	0.00667288	0.000533418	Transcription regulation	unclear
UN062905	1845	3.74818	4.05923e-05	9.12356e-07	Transcription regulation	unclear
UN015469	901	5.67081	6.97427e-07	5.65535e-09	Transcription regulation	unclear
UN015470	1009	6.17392	1.59708e-08	5.10497e-11	Transcription regulation	unclear
UN017483	1514	7.53056	0.00214222	0.000125561	Transcription regulation	unclear
UN017684	1506	8.82548	1.16215e-05	1.93558e-07	Transcription regulation	unclear
UN018545	1189	7.95739	0.000447509	1.79859e-05	Transcription regulation	unclear
UN018546	996	7.53056	0.00214222	0.000125561	Transcription regulation	unclear
UN018552	1372	7.08092	0.00853856	0.000726851	Transcription regulation	unclear
UN021407	1674	8.77978	1.46706e-05	2.57175e-07	Transcription regulation	unclear
UN021412	1564	3.26984	0.00512031	0.000368942	Transcription regulation	unclear
UN021414	1648	8.68379	2.37829e-05	4.65727e-07	Transcription regulation	unclear
UN024976	1072	9.56567	4.12302e-07	2.97568e-09	Transcription regulation	unclear
UN026181	1422	7.3547	0.00410025	0.000290613	Transcription regulation	unclear
UN027712	1346	8.91275	8.2767e-06	1.28242e-07	Transcription regulation	unclear
UN028112	1926	8.65876	2.64948e-05	5.43348e-07	Transcription regulation	unclear
UN030263	2572	8.44116	6.60251e-05	1.71836e-06	Transcription regulation	unclear
UN031436	3471	7.53056	0.00214222	0.000125561	Transcription regulation	unclear
UN031703	2142	8.44116	6.60251e-05	1.71836e-06	Transcription regulation	unclear
UN031706	2249	8.55406	3.89907e-05	8.75702e-07	Transcription regulation	unclear
UN032977	5255	7.22429	0.00519826	0.000390825	Transcription regulation	unclear
UN033496	2959	8.47023	5.8375e-05	1.4456e-06	Transcription regulation	unclear
UN033499	3030	7.87286	0.000647276	2.82471e-05	Transcription regulation	unclear
UN033505	2894	8.82548	1.16215e-05	1.93558e-07	Transcription regulation	unclear
UN034279	6946	12.01	1.01465e-12	4.09678e-16	Transcription regulation	unclear
UN038443	944	3.57252	0.00667288	0.000533686	Transcription regulation	unclear
UN049212	886	3.9865	0.00131606	6.76616e-05	Transcription regulation	unclear
UN060745	712	9.0729	4.09709e-06	5.21778e-08	Transcription regulation	unclear
UN062076	991	7.87286	0.000647276	2.82471e-05	Transcription regulation	unclear
UN019664	1496	3.37227	0.000102501	2.86426e-06	Transcription regulation (NAC)	delay
UN021309	970	7.58472	0.00172628	9.63608e-05	Transcription regulation(bZIP)	unclear
UN021311	955	7.99788	0.000373521	1.44592e-05	Transcription regulation(bZIP)	unclear
UN010557	1122	2.76815	0.00141951	7.5631e-05	Transcription regulation(MYB)	unclear
UN017053	1497	3.57301	0.00147039	7.84905e-05	Transcription regulation(MYB)	unclear
UN014045	1144	3.07815	0.00357207	0.000233106	Transcription regulation:bHLH	unclear
UN020459	1302	7.22429	0.00519826	0.000390825	Transcription regulation:bHLH	unclear
UN023079	2059	7.78306	0.000765386	3.56805e-05	Transcription regulation:bZIP	unclear
UN005311	1252	3.7788	0.000389979	1.51357e-05	Transcription regulation:C2H2	unclear
UN000339	1982	2.83955	0.00493177	0.000354528	Transcription regulation:C2H2	unclear
UN011611	1203	7.29097	0.00410025	0.000290613	Transcription regulation:CPP	unclear
UN046425	1660	7.82866	0.000765386	3.56805e-05	Transcription regulation:DNA-binding protein	unclear
UN046426	1878	8.2533	0.000139198	4.27844e-06	Transcription regulation:DNA-binding protein	unclear
UN008511	1493	8.63329	2.64948e-05	5.43348e-07	Transcription regulation:GATA	unclear
UN005911	2115	3.62669	0.00124954	6.40476e-05	Transcription regulation:HB	unclear
UN000182	2710	3.71513	2.07116e-05	3.86414e-07	Transcription regulation:JMJ	unclear
UN024319	2236	3.18531	0.000262324	9.40305e-06	Transcription regulation:JMJ	unclear
UN016049	3473	3.85885	0.000199925	6.64947e-06	Transcription regulation:JMJ	unclear
UN001994	1205	8.31867	0.0001027	2.94065e-06	Transcription regulation:MYB	unclear
UN013307	2258	7.99788	0.000373521	1.44592e-05	Transcription regulation:MYB	unclear
UN007577	1316	4.43159	0.00371506	0.000243817	Transcription regulation:NAC	unclear
UN009585	1569	3.77355	0.00135355	6.97257e-05	Transcription regulation:NAC	unclear
UN000788	1774	4.67179	7.41976e-05	1.94978e-06	Transcription regulation:nucleotide binding	unclear
UN020662	1148	2.85407	0.0071847	0.000577643	Transcription regulation:nucleotide binding	unclear
UN021409	1439	3.12921	0.000673642	2.9443e-05	Transcription regulation:nucleotide binding	unclear
UN011445	1006	2.44604	0.00713762	0.000572897	Transcription regulation:Regulatory genes	unclear
UN060295	1216	3.13268	0.000297205	1.081e-05	Transcription regulation:WRKY	unclear

## Sheet: Down-regulated
Supplementary Dataset S2b. List of significantly down-regulated (log2FC ≤ 2) Rafflesia cantleyi transcripts involved in senescence
Sequence ID	Length	log2FC	FDR	P-value	Description	Effect on senescence
UN000093	3447	-2.42584	0.00884949	0.000755414	Others	unclear
UN000231	1747	-8.16195	0.000222126	7.72046e-06	Protein degradation/modification	unclear
UN000238	2914	-3.16211	0.00550498	0.000415922	Environmental factors (Salt)	unclear
UN000331	2642	-8.93358	8.2767e-06	1.28242e-07	Lipid/Carbohydrate metabolism:dehydrogenase	unclear
UN000348	1200	-5.80753	7.99682e-05	2.14312e-06	Others	unclear
UN000366	2504	-2.2815	0.0102384	0.000883038	Others( transport)	unclear
UN000404	3919	-8.49212	5.8375e-05	1.4456e-06	Others:Structural	unclear
UN000462	1871	-8.52855	5.095e-05	1.21973e-06	Protein degradation/modification	unclear
UN000470	3280	-8.93358	8.2767e-06	1.28242e-07	Nucleic acid degradation	unclear
UN000471	3188	-8.49212	5.8375e-05	1.4456e-06	Nucleic acid degradation	unclear
UN000617	1009	-7.38131	0.00410025	0.000290613	Others	unclear
UN000641	1470	-8.16195	0.000222126	7.72046e-06	Others	unclear
UN000717	2172	-9.18247	2.78625e-06	3.22964e-08	Others	unclear
UN000729	2117	-4.21817	6.4887e-05	1.61669e-06	Others	unclear
UN000802	1657	-4.83974	0.00371506	0.000243817	Protein degradation/modification	unclear
UN001198	1143	-7.79419	0.000926125	4.53239e-05	Protein degradation/modification	delay
UN001232	3671	-8.45475	6.60251e-05	1.71836e-06	Others:ATPase	unclear
UN001352	1242	-3.37963	0.00415604	0.000295197	Protein degradation/modification	unclear
UN001557	3209	-3.42951	0.00190351	0.000107311	Others	unclear
UN001727	1644	-3.26245	0.000636846	2.67526e-05	Others	unclear
UN001925	2001	-4.71177	0.000162585	5.14799e-06	Others	unclear
UN001948	1414	-7.90916	0.000647276	2.82471e-05	Signal transduction:microtubule organization	promote
UN002198	1935	-2.29828	0.0110373	0.000978306	Transcription regulation	unclear
UN002308	1536	-7.60247	0.00172628	9.63608e-05	Others	unclear
UN002397	1759	-8.33646	0.000119313	3.54078e-06	Protein degradation/modification	unclear
UN002476	1631	-8.8497	1.30398e-05	2.22885e-07	Others	unclear
UN002513	1801	-8.33646	0.000119313	3.54078e-06	Nutrient recycling(nitrate)	unclear
UN002521	3071	-2.34376	0.00937306	0.000804518	Others	unclear
UN003023	1993	-2.53219	0.00391591	0.000258048	Others	unclear
UN003189	1470	-9.06339	4.51685e-06	5.90433e-08	Lipid/Carbohydrate metabolism	unclear
UN003295	3651	-3.0072	0.000551102	2.29931e-05	Others(transferase activity)	unclear
UN003663	2299	-3.262	0.00027465	9.95728e-06	Transcription regulation	unclear
UN003774	2119	-8.16195	0.000222126	7.72046e-06	Others	unclear
UN003784	1241	-8.52855	5.095e-05	1.21973e-06	Transcription regulation:C2H2	unclear
UN003833	1189	-3.4653	0.00214222	0.000124037	Hormone response pathway:JA	unclear
UN003866	1016	-8.8782	1.03849e-05	1.6842e-07	Others	unclear
UN003970	2404	-7.21247	0.00664863	0.000530405	Nutrient recycling	unclear
UN004001	2775	-2.77013	0.0071847	0.000577643	Signal transduction	unclear
UN004024	2840	-7.38131	0.00410025	0.000290613	Others(POLYAMINE pathway)	unclear
UN004184	1793	-7.21247	0.00664863	0.000530405	Others:unknown	unclear
UN005042	2789	-3.28881	0.004148	0.000294417	Others(transferase activity)	unclear
UN005301	1871	-2.81747	0.00113555	5.63341e-05	Transcription regulation:bZIP	unclear
UN006553	2323	-2.9695	0.00335381	0.000214192	Transcription regulation:JA biosynthesis	promote
UN007192	2355	-7.29936	0.00519826	0.000390825	Others	unclear
UN007249	1641	-2.52103	0.00570487	0.000431793	Others( transport)	unclear
UN007757	1089	-3.44816	0.00310822	0.000193372	Others(transferase activity)	unclear
UN007771	3717	-7.90916	0.000647276	2.82471e-05	signal transduction	unclear
UN007807	2982	-2.55871	0.00664863	0.00051067	Nutrient recycling:Macromolecule metabolism	unclear
UN007882	3333	-8.72967	2.09553e-05	4.00132e-07	Protein degradation/modification:protein kinase and phosphatases	unclear
UN007903	2293	-10.0744	3.44171e-08	1.37805e-10	Others	unclear
UN007934	1344	-5.77785	8.89908e-05	2.46727e-06	Others	unclear
UN009274	1111	-7.12001	0.00853856	0.000726851	Others	unclear
UN009649	1239	-2.65676	0.00669657	0.000535694	Others:spermine synthase	unclear
UN010314	2193	-8.06608	0.000311295	1.16786e-05	Transcription regulation:DNA-binding protein	unclear
UN010316	2280	-9.06339	4.51685e-06	5.90433e-08	Transcription regulation:DNA-binding protein	unclear
UN010868	1305	-6.34158	7.34287e-06	1.06732e-07	Redox regulation	unclear
UN011133	1946	-2.84616	0.00105809	5.2156e-05	Transcription regulation	unclear
UN011134	2079	-3.90671	3.04871e-05	6.44199e-07	Transcription regulation	unclear
UN012246	1879	-7.38131	0.00410025	0.000290613	Transcription regulation	unclear
UN012336	2129	-9.20516	2.55421e-06	2.87473e-08	Signal transduction	unclear
UN012350	2052	-3.73618	0.000539949	2.23754e-05	Protein degradation/modification	unclear
UN012728	2251	-3.01977	0.00279375	0.000172679	Others	unclear
UN012745	1762	-3.93198	0.0106607	0.000921321	Transcription regulation	unclear
UN012916	1668	-9.39468	9.69116e-07	8.67364e-09	Transcription regulation (bZIP)	unclear
UN013022	1890	-2.9222	0.00247819	0.000146629	Lipid/Carbohydrate metabolism	unclear
UN013308	2231	-8.06608	0.000311295	1.16786e-05	Transcription regulation:MYB	unclear
UN013848	1979	-8.69804	2.37829e-05	4.65727e-07	Protein degradation/modification	promote
UN014095	1243	-7.60247	0.00172628	9.63608e-05	Others	unclear
UN015156	1741	-9.24948	1.90088e-06	2.04348e-08	Hormone response pathway:ABA	unclear
UN015782	1858	-2.82374	0.00387169	0.000254743	Others	unclear
UN015886	3546	-8.41639	7.66898e-05	2.04881e-06	Others	unclear
UN015903	3590	-4.03375	0.000480497	1.93925e-05	Others	unclear
UN015934	1400	-2.81646	0.00214222	0.000123471	Others	unclear
UN015984	2017	-2.59338	0.00930128	0.000796013	Signal transduction	unclear
UN016050	3435	-10.8545	5.66877e-10	9.15533e-13	Transcription regulation:JMJ	unclear
UN016151	1804	-11.3274	4.46992e-11	4.06076e-14	Protein degradation/modification	unclear
UN016242	1642	-10.6299	1.86819e-09	3.92866e-12	Protein degradation/modification	unclear
UN016248	1947	-7.90916	0.000647276	2.82471e-05	Others	unclear
UN016249	2029	-8.72967	2.09553e-05	4.00132e-07	Others	unclear
UN016492	1608	-4.94284	2.98708e-06	3.48252e-08	Transcription regulation:AUX-IAA	unclear
UN016496	1373	-8.41639	7.66898e-05	2.04881e-06	Others:transducin family protein	unclear
UN016783	1726	-2.66808	0.00652563	0.000499734	Transcription regulation	unclear
UN016839	1919	-3.83263	0.000281746	1.0224e-05	Others	unclear
UN017024	3388	-9.93211	7.03636e-08	3.4684e-10	Others	unclear
UN017025	3442	-8.72967	2.09553e-05	4.00132e-07	Others	unclear
UN017079	1421	-9.52659	5.0577e-07	3.93956e-09	Chlorophyll degradation	promote
UN017080	1521	-8.25184	0.000162585	5.18875e-06	Chlorophyll degradation	promote
UN017326	1158	-2.92398	0.00371506	0.000243875	Lipid/Carbohydrate metabolism	unclear
UN017366	1124	-7.66925	0.00139887	7.44607e-05	Others	unclear
UN017400	1070	-8.01565	0.000447509	1.79859e-05	Others	unclear
UN017419	1872	-3.17092	0.000833618	3.91278e-05	Transcription regulation:HB	unclear
UN017498	1842	-10.3737	7.40942e-09	2.04429e-11	Protein degradation/modification	unclear
UN017513	1806	-8.33646	0.000119313	3.54078e-06	Others	unclear
UN017516	1776	-10.5166	3.3504e-09	8.2293e-12	Others	unclear
UN017605	1944	-2.92276	0.00181207	0.000101607	Others	unclear
UN017796	1615	-9.13601	3.35596e-06	4.09326e-08	Protein degradation/modification	unclear
UN018042	1008	-8.29477	0.000139198	4.27844e-06	Others	unclear
UN018091	1070	-3.71326	0.000405492	1.57787e-05	redox regulation	unclear
UN018094	1367	-9.72797	2.03914e-07	1.23156e-09	redox regulation	unclear
UN018336	2797	-9.66392	2.64664e-07	1.7365e-09	Signal transduction	unclear
UN018337	2711	-7.21247	0.00664863	0.000530405	Signal transduction	unclear
UN018389	1501	-8.33646	0.000119313	3.54078e-06	Others	unclear
UN018434	2257	-2.44627	0.00742896	0.000598156	signal transduction	unclear
UN018538	3196	-2.75072	0.00258042	0.000152982	Others	unclear
UN018543	1116	-7.96339	0.000539949	2.24824e-05	Transcription regulation	unclear
UN018554	1294	-7.96339	0.000539949	2.24824e-05	Transcription regulation	unclear
UN018566	1016	-10.1697	2.22027e-08	7.61991e-11	Nutrient recycling	delay
UN018799	2548	-7.85282	0.000765386	3.56805e-05	Others	unclear
UN018820	2154	-9.90465	7.93054e-08	4.02924e-10	Others	unclear
UN018821	3160	-4.53095	4.51685e-06	5.83023e-08	Others	unclear
UN018825	3076	-2.71373	0.0110373	0.000985149	Others	unclear
UN018829	2951	-4.9569	1.17355e-06	1.08587e-08	Others	unclear
UN018866	2019	-2.42906	0.00740758	0.00059631	Protein degradation/modification	delay
UN019037	1872	-9.01286	6.06801e-06	8.63636e-08	Others:cell death	delay
UN019038	1713	-7.21247	0.00664863	0.000530405	Others:cell death	delay
UN019042	1776	-7.60247	0.00172628	9.63608e-05	Others:cell death	delay
UN019187	2256	-3.11936	0.00113555	5.6291e-05	Lipid/Carbohydrate metabolism:phospholipase D activity	unclear
UN019567	1748	-8.2076	0.000190692	6.31674e-06	Nutrient recycling	unclear
UN019641	1083	-7.66925	0.00139887	7.44607e-05	Others	unclear
UN019642	2200	-2.50065	0.00490351	0.000352414	Others	unclear
UN019727	1460	-7.38131	0.00410025	0.000290613	redox regulation	unclear
UN019737	1755	-8.82061	1.46706e-05	2.57175e-07	Protein degradation/modification	unclear
UN019775	2136	-2.80333	0.00690746	0.000552913	Protein degradation/modification:protein kinase and phosphatases	unclear
UN019779	2316	-10.5256	3.20567e-09	7.81988e-12	Protein degradation/modification:protein kinase and phosphatases	unclear
UN019788	2654	-8.25184	0.000162585	5.18875e-06	Protein degradation/modification:protein kinase and phosphatases	unclear
UN019977	1297	-8.41639	7.66898e-05	2.04881e-06	Transcription regulation	unclear
UN019980	2630	-5.80753	7.99682e-05	2.14312e-06	Nutrient recycling	unclear
UN020126	1638	-7.38131	0.00410025	0.000290613	Others	unclear
UN020142	1979	-8.33646	0.000119313	3.54078e-06	Transcription regulation	unclear
UN020151	2020	-7.38131	0.00410025	0.000290613	Transcription regulation	unclear
UN020183	2184	-8.72967	2.09553e-05	4.00132e-07	Signal transduction (Light)	unclear
UN020244	1220	-8.29477	0.000139198	4.27844e-06	Others:ATPases	unclear
UN020334	2515	-3.33995	0.0019647	0.000111091	Lipid/Carbohydrate metabolism	unclear
UN020335	2311	-2.5911	0.00349782	0.000227731	Lipid/Carbohydrate metabolism	unclear
UN020412	1224	-7.21247	0.00664863	0.000530405	Others	unclear
UN020487	1208	-8.33646	0.000119313	3.54078e-06	Transcription regulation	unclear
UN020569	1168	-2.73819	0.00930128	0.00079624	Environmental factors (Salt)	unclear
UN020685	1572	-3.81898	2.32881e-05	4.46244e-07	Others	unclear
UN020863	1809	-4.53738	2.77928e-06	3.1374e-08	Signal transduction:Ran GTPase binding	unclear
UN021017	1602	-3.54711	0.000926125	4.53207e-05	Others	unclear
UN021161	1400	-3.27731	0.000162585	5.10174e-06	Transcription regulation:MADS	promote
UN021167	1508	-2.54333	0.00635523	0.00048476	Transcription regulation:MADS	promote
UN021171	1113	-2.36452	0.00853856	0.000708909	Transcription regulation:MADS	promote
UN021235	2175	-2.36031	0.00806757	0.000654325	Nutrient recycling:Macromolecule metabolism	unclear
UN021236	2054	-3.76134	2.37829e-05	4.59298e-07	Nutrient recycling:Macromolecule metabolism	unclear
UN021237	2150	-2.40223	0.0101267	0.000872271	Nutrient recycling:Macromolecule metabolism	unclear
UN021385	1617	-3.09712	0.00189875	0.000107011	Others	unclear
UN021604	1456	-2.69008	0.0100828	0.000868155	Transcription regulation:NAC	unclear
UN021687	2238	-9.27114	1.75574e-06	1.82837e-08	Others	unclear
UN021698	2015	-7.96339	0.000539949	2.24824e-05	Others	unclear
UN021699	2077	-8.2076	0.000190692	6.31674e-06	Others	unclear
UN021775	1384	-8.8497	1.30398e-05	2.22885e-07	Others(SNARE binding)	unclear
UN021854	1816	-3.23194	0.00667288	0.000533686	Redox regulation	unclear
UN021887	1221	-7.38131	0.00410025	0.000290613	Others	unclear
UN021898	1868	-3.58235	0.00291248	0.000180606	Transcription regulation	unclear
UN022030	1025	-7.38131	0.00410025	0.000290613	Others	unclear
UN022140	2458	-10.2039	1.92093e-08	6.30172e-11	Protein degradation/modification( phosphorylation)	unclear
UN022145	1072	-7.45886	0.00335381	0.00021796	Others:unclear	unclear
UN022218	3098	-2.58262	0.00371506	0.00024291	Others(transferase activity)	unclear
UN022220	3006	-3.01314	0.00261649	0.000155252	Others(transferase activity)	unclear
UN022351	1793	-7.29936	0.00519826	0.000390825	Signal transduction	unclear
UN022446	1777	-2.57828	0.00527962	0.000397475	Others	unclear
UN022452	1364	-7.45886	0.00335381	0.00021796	Hormone response pathway:Auxin	promote
UN022541	2984	-8.98692	6.78252e-06	9.83586e-08	Nutrient recycling	unclear
UN022570	1903	-7.45886	0.00335381	0.00021796	Others	promote
UN022622	1845	-7.60247	0.00172628	9.63608e-05	Others	unclear
UN022651	1508	-8.37698	8.87645e-05	2.45054e-06	Lipid/Carbohydrate metabolism	unclear
UN023064	1346	-8.93358	8.2767e-06	1.28242e-07	Others:defense	promote
UN023076	2161	-7.12001	0.00853856	0.000726851	Transcription regulation:bZIP	unclear
UN023086	2042	-8.69804	2.37829e-05	4.65727e-07	Transcription regulation:bZIP	unclear
UN023230	2209	-3.31562	0.000719051	3.1464e-05	Others	unclear
UN023263	1991	-3.18867	0.000606342	2.53998e-05	Others	unclear
UN023264	2038	-7.12001	0.00853856	0.000726851	Others	unclear
UN023268	1973	-9.15943	3.03754e-06	3.63334e-08	Others	unclear
UN023271	1880	-3.60648	0.00176902	9.9074e-05	Others	unclear
UN023335	2269	-5.44167	0.00035635	1.34468e-05	Others:unknown	unclear
UN023336	1765	-7.79419	0.000926125	4.53239e-05	Others:unknown	unclear
UN023339	2356	-7.38131	0.00410025	0.000290613	Others	promote
UN023404	1968	-2.89664	0.00266922	0.000159055	Others( translation)	unclear
UN023545	1626	-3.16211	0.00550498	0.000415922	Nutrient recycling	unclear
UN023581	5904	-7.45886	0.00335381	0.00021796	Lipid/Carbohydrate metabolism:metabolic process	unclear
UN023594	1375	-3.15201	0.00853856	0.000727001	Protein degradation/modification	unclear
UN023608	1517	-9.95905	6.01223e-08	2.78152e-10	Others	unclear
UN023634	1874	-7.73307	0.00113555	5.79138e-05	Others	unclear
UN023730	1405	-3.74161	0.000746375	3.27475e-05	Others	unclear
UN023733	1403	-2.52197	0.0110373	0.00098729	Others	unclear
UN023734	1417	-3.14472	0.00410025	0.000283332	Others	unclear
UN023735	1099	-9.59689	3.84195e-07	2.71466e-09	Others	unclear
UN023791	1514	-2.83647	0.00581528	0.000440346	Others	unclear
UN023964	1620	-6.14635	1.76183e-05	3.18927e-07	Others	unclear
UN023967	1685	-8.06608	0.000311295	1.16786e-05	Others	unclear
UN023971	1524	-7.53245	0.0026728	0.000164799	Others	unclear
UN023972	1558	-8.25184	0.000162585	5.18875e-06	Others	unclear
UN023974	1610	-7.12001	0.00853856	0.000726851	Others	unclear
UN024084	2348	-7.12001	0.00853856	0.000726851	Others	unclear
UN024276	2120	-3.13801	0.00199296	0.000112823	signal transduction	unclear
UN024314	1249	-8.06608	0.000311295	1.16786e-05	Others:ATPases	unclear
UN024337	1832	-7.79419	0.000926125	4.53239e-05	Others	unclear
UN024397	1412	-8.41639	7.66898e-05	2.04881e-06	Protein degradation/modification	unclear
UN024414	1792	-9.64745	2.83138e-07	1.89581e-09	Transcription regulation	unclear
UN024434	1513	-3.40884	0.00264656	0.000157637	Others	unclear
UN024747	2198	-8.6657	2.64948e-05	5.43348e-07	Protein degradation/modification	unclear
UN024805	3568	-3.49429	0.000447509	1.78693e-05	Hormone response pathway:ET	delay
UN024807	3101	-2.58657	0.00410025	0.000282468	Hormone response pathway:ET	delay
UN024856	1026	-2.56269	0.00917177	0.000783692	redox regulation	unclear
UN024871	1720	-3.37912	0.0106607	0.000921321	Protein degradation/modification	unclear
UN024876	2341	-9.33423	1.3496e-06	1.31916e-08	Transcription regulation	unclear
UN024878	2395	-8.90616	9.27482e-06	1.46828e-07	Transcription regulation	unclear
UN024981	1025	-8.06608	0.000311295	1.16786e-05	Transcription regulation	unclear
UN025292	1141	-7.29936	0.00519826	0.000390825	Others	unclear
UN025294	1266	-8.16195	0.000222126	7.72046e-06	Others	unclear
UN025301	1256	-4.24111	0.00353782	0.000230561	Others	unclear
UN025340	1749	-7.79419	0.000926125	4.53239e-05	Others	unclear
UN025344	3690	-7.45886	0.00335381	0.00021796	Signal transduction:Ran GTPase binding	unclear
UN025388	1737	-7.60247	0.00172628	9.63608e-05	Others	unclear
UN025816	2705	-10.2592	1.40703e-08	4.35548e-11	Others:unknown	unclear
UN026183	1582	-8.56408	4.45841e-05	1.03208e-06	Transcription regulation	unclear
UN026216	1342	-2.86131	0.00475877	0.00034089	Others	unclear
UN026387	1050	-7.90916	0.000647276	2.82471e-05	Redox regulation	unclear
UN026432	3772	-7.96339	0.000539949	2.24824e-05	Others	unclear
UN026435	3516	-8.8782	1.03849e-05	1.6842e-07	Others	unclear
UN026475	1287	-9.03835	5.51961e-06	7.59584e-08	Nutrient recycling(nitrate)	unclear
UN026561	1609	-8.2076	0.000190692	6.31674e-06	Lipid/Carbohydrate metabolism:dehydrogenase	unclear
UN026659	5060	-8.11481	0.000262324	9.4751e-06	Protein degradation/modification:protein kinase and phosphatases	unclear
UN026663	5186	-9.64745	2.83138e-07	1.89581e-09	Protein degradation/modification:protein kinase and phosphatases	unclear
UN026776	2058	-2.36653	0.0110373	0.0009641	Others	unclear
UN026850	1140	-8.82061	1.46706e-05	2.57175e-07	Others	unclear
UN026863	1364	-7.85282	0.000765386	3.56805e-05	Others	unclear
UN027299	1677	-7.73307	0.00113555	5.79138e-05	Protein degradation/modification:protein ubiquitination	delay
UN027309	1656	-7.12001	0.00853856	0.000726851	Protein degradation/modification:protein ubiquitination	delay
UN027313	1380	-7.60247	0.00172628	9.63608e-05	Protein degradation/modification:protein ubiquitination	delay
UN027345	1242	-7.29936	0.00519826	0.000390825	Signal transduction	unclear
UN027397	1798	-2.91887	0.00926283	0.000792096	Others:energy	unclear
UN027793	2737	-3.26039	0.000268309	9.70932e-06	Others	unclear
UN027800	1498	-10.1697	2.22027e-08	7.61991e-11	Protein degradation/modification	unclear
UN027803	1555	-5.19925	1.3496e-06	1.28417e-08	Protein degradation/modification	unclear
UN027846	2153	-9.08801	4.09709e-06	5.21778e-08	Others	unclear
UN028057	1740	-8.45475	6.60251e-05	1.71836e-06	Protein degradation/modification	unclear
UN028060	1897	-8.45475	6.60251e-05	1.71836e-06	Protein degradation/modification	unclear
UN028061	1718	-7.66925	0.00139887	7.44607e-05	Protein degradation/modification	unclear
UN028155	1699	-8.06608	0.000311295	1.16786e-05	Others(embryonic development)	unclear
UN028420	2739	-7.66925	0.00139887	7.44607e-05	Nutrient recycling	unclear
UN028541	1584	-4.22434	0.000437169	1.70996e-05	Protein degradation/modification	unclear
UN028554	1231	-7.90916	0.000647276	2.82471e-05	Others	unclear
UN028568	2241	-5.80753	7.99682e-05	2.14312e-06	Lipid/Carbohydrate metabolism	unclear
UN028571	2272	-9.89073	8.47085e-08	4.34651e-10	Lipid/Carbohydrate metabolism	unclear
UN028706	1210	-8.56408	4.45841e-05	1.03208e-06	Others	unclear
UN028827	1113	-7.45886	0.00335381	0.00021796	Nutrient recycling	promote
UN028838	1420	-7.66925	0.00139887	7.44607e-05	Nutrient recycling	promote
UN029034	1166	-4.04926	0.000193312	6.40675e-06	Redox regulation	unclear
UN029055	2886	-3.6891	2.37829e-05	4.5853e-07	Others(transferase activity)	unclear
UN029062	1402	-9.54449	4.69328e-07	3.58464e-09	Protein degradation/modification:protein serine/threonine kinase	unclear
UN029065	1753	-8.37698	8.87645e-05	2.45054e-06	Others	unclear
UN029157	2183	-10.6874	1.4106e-09	2.70534e-12	Protein degradation/modification	unclear
UN029322	4028	-2.58599	0.00410025	0.000277643	Others:Structural	unclear
UN029329	4047	-9.99854	5.10448e-08	2.24133e-10	Others:Structural	unclear
UN029330	3386	-3.05859	0.00648913	0.000496502	Others	unclear
UN029331	4022	-7.38131	0.00410025	0.000290613	Others:Structural	unclear
UN029333	4119	-10.7349	1.14619e-09	2.06326e-12	Others:Structural	unclear
UN029335	3741	-8.16195	0.000222126	7.72046e-06	Others:Structural	unclear
UN029340	1892	-3.7643	0.000675025	2.95262e-05	Transcription regulation:DNA-binding protein	unclear
UN029342	1870	-7.38131	0.00410025	0.000290613	Transcription regulation:DNA-binding protein	unclear
UN029462	2881	-10.1582	2.32178e-08	8.12454e-11	Others:unknown	unclear
UN029474	1121	-4.65616	0.00638675	0.000488131	Others	unclear
UN029512	2339	-11.0043	2.80498e-10	3.44483e-13	Others	unclear
UN029528	1665	-3.15789	0.00713025	0.000572185	Others	unclear
UN029643	1356	-7.45886	0.00335381	0.00021796	Lipid/Carbohydrate metabolism	unclear
UN029864	3163	-4.32218	3.09338e-05	6.55198e-07	Others	unclear
UN029873	1817	-8.06608	0.000311295	1.16786e-05	Nutrient recycling:ABC transporter	unclear
UN029971	3225	-10.6299	1.86819e-09	3.92866e-12	Nucleic acid degradation	unclear
UN030006	1677	-7.29936	0.00519826	0.000390825	Transcription regulation:bHLH	unclear
UN030115	1386	-7.53245	0.0026728	0.000164799	Signal transduction	unclear
UN030469	2717	-9.61394	3.55014e-07	2.4786e-09	Others	promote
UN030479	2344	-3.07725	0.00135495	6.98207e-05	Others:protein binding	unclear
UN030622	1867	-9.72797	2.03914e-07	1.23156e-09	Others	unclear
UN030626	1647	-2.74414	0.00488186	0.000350693	Others	unclear
UN030682	2378	-8.63261	3.43017e-05	7.45e-07	Others	unclear
UN030685	2018	-7.21247	0.00664863	0.000530405	Nutrient recycling	unclear
UN030851	1369	-3.54398	0.00335381	0.000211308	Others	unclear
UN030865	4532	-3.4158	8.87869e-05	2.45265e-06	Nutrient recycling:ABC transporter	unclear
UN030880	1615	-4.02102	9.87102e-06	1.57097e-07	Others	unclear
UN030895	1078	-11.1863	1.05327e-10	1.04545e-13	Nutrient recycling	unclear
UN031143	3463	-8.33646	0.000119313	3.54078e-06	Signal transduction:MKK cascade	promote
UN031144	3814	-8.49212	5.8375e-05	1.4456e-06	Signal transduction:MKK cascade	promote
UN031146	3676	-8.49212	5.8375e-05	1.4456e-06	Signal transduction:MKK cascade	promote
UN031148	3365	-8.69804	2.37829e-05	4.65727e-07	Signal transduction	unclear
UN031152	3716	-8.72967	2.09553e-05	4.00132e-07	Signal transduction	unclear
UN031186	3517	-9.99854	5.10448e-08	2.24133e-10	Protein degradation/modification	unclear
UN031187	3607	-7.21247	0.00664863	0.000530405	Protein degradation/modification	unclear
UN031231	2240	-7.12001	0.00853856	0.000726851	Others	unclear
UN031234	2164	-8.37698	8.87645e-05	2.45054e-06	Others	unclear
UN031431	3457	-7.12001	0.00853856	0.000726851	Transcription regulation	unclear
UN031708	2113	-8.79093	1.64574e-05	2.97358e-07	Others	unclear
UN031735	2271	-7.53245	0.0026728	0.000164799	Protein degradation/modification:protein kinase	unclear
UN031736	2356	-8.01565	0.000447509	1.79859e-05	Others	unclear
UN031738	2226	-7.12001	0.00853856	0.000726851	Others	unclear
UN031741	2199	-8.37698	8.87645e-05	2.45054e-06	Others	unclear
UN031742	3186	-3.52724	0.00100819	4.95606e-05	Protein degradation/modification:protein kinase	unclear
UN031768	1282	-7.12001	0.00853856	0.000726851	Others	unclear
UN031775	1385	-3.57907	0.000360813	1.36213e-05	Others	unclear
UN031788	1163	-7.66925	0.00139887	7.44607e-05	Others	unclear
UN031839	1445	-3.22484	0.00519826	0.000382127	Others	unclear
UN031913	2499	-2.32742	0.0103787	0.000895548	Others:transporter	unclear
UN031916	3656	-10.7114	1.26402e-09	2.36042e-12	Others:transporter	unclear
UN032083	1439	-8.01565	0.000447509	1.79859e-05	Others	unclear
UN032128	1277	-8.33646	0.000119313	3.54078e-06	Protein degradation/modification	unclear
UN032295	2225	-8.2076	0.000190692	6.31674e-06	Hormone response pathway:JA	unclear
UN032304	1000	-9.35466	1.25653e-06	1.18591e-08	Redox regulation	unclear
UN032312	3287	-7.29936	0.00519826	0.000390825	Others	unclear
UN032505	1751	-7.53245	0.0026728	0.000164799	Nutrient recycling(nitrate)	unclear
UN032533	2505	-3.71857	0.000778812	3.63588e-05	Others	unclear
UN032534	2415	-3.302	0.00330937	0.000206665	Others	unclear
UN032778	2610	-9.81902	1.24543e-07	6.93525e-10	Hormone response pathway:Auxin	promote
UN032781	2481	-8.49212	5.8375e-05	1.4456e-06	Hormone response pathway:Auxin	promote
UN032786	2595	-9.57964	4.12302e-07	2.97568e-09	Hormone response pathway:Auxin	promote
UN032788	2388	-9.13601	3.35596e-06	4.09326e-08	Hormone response pathway:Auxin	promote
UN032914	1186	-9.24948	1.90088e-06	2.04348e-08	Others	unclear
UN032943	2016	-8.6657	2.64948e-05	5.43348e-07	Protein degradation/modification	unclear
UN032952	2199	-8.93358	8.2767e-06	1.28242e-07	Protein degradation/modification	unclear
UN033048	1463	-3.12558	0.00193473	0.000109233	Signal transduction	unclear
UN033240	1395	-8.79093	1.64574e-05	2.97358e-07	Others	unclear
UN033244	1412	-9.22749	2.08476e-06	2.28675e-08	Others	unclear
UN033248	1104	-9.24948	1.90088e-06	2.04348e-08	Others	unclear
UN033250	1476	-4.16594	0.000290757	1.05608e-05	Others	unclear
UN033345	2030	-2.47569	0.00551036	0.000416515	Others	unclear
UN033497	2980	-2.65196	0.0108041	0.000934074	Transcription regulation	unclear
UN033572	2059	-8.8497	1.30398e-05	2.22885e-07	Environmental factors(salt stress)	unclear
UN033575	1920	-8.33646	0.000119313	3.54078e-06	Environmental factors(salt stress)	unclear
UN033624	1379	-8.2076	0.000190692	6.31674e-06	Others	unclear
UN033661	1466	-7.29936	0.00519826	0.000390825	Others	unclear
UN033702	2075	-8.01565	0.000447509	1.79859e-05	signal transduction	unclear
UN033713	2135	-10.2373	1.54696e-08	4.91875e-11	signal transduction	unclear
UN033719	1772	-7.79419	0.000926125	4.53239e-05	Others(phenylpropanoid metabolism)	unclear
UN033805	1676	-7.79419	0.000926125	4.53239e-05	Others	unclear
UN033820	2841	-2.73066	0.00835155	0.000678622	Signal transduction	unclear
UN033825	2714	-7.21247	0.00664863	0.000530405	Protein degradation/modification:phosphoprotein phosphatase activity	unclear
UN033831	2764	-9.56217	4.33148e-07	3.26459e-09	Protein degradation/modification:phosphoprotein phosphatase activity	unclear
UN033836	2683	-7.90916	0.000647276	2.82471e-05	Protein degradation/modification:phosphoprotein phosphatase activity	unclear
UN033965	1937	-9.11221	3.68952e-06	4.61803e-08	Protein degradation/modification:protein kinase and phosphatases	unclear
UN034203	2484	-3.22484	0.00519826	0.000382127	Others	unclear
UN034248	1352	-8.06608	0.000311295	1.16786e-05	Transcription regulation	unclear
UN034251	4296	-7.45886	0.00335381	0.00021796	Others	unclear
UN034255	4218	-8.56408	4.45841e-05	1.03208e-06	Others	unclear
UN034261	1467	-8.01565	0.000447509	1.79859e-05	Transcription regulation	unclear
UN034267	4301	-9.63079	3.29975e-07	2.26493e-09	Others	unclear
UN034286	2186	-8.63261	3.43017e-05	7.45e-07	Others	promote
UN034633	1274	-4.12824	2.55456e-05	5.01535e-07	Others	unclear
UN034654	1122	-3.82101	0.000124801	3.71207e-06	Others	unclear
UN034827	1522	-8.11481	0.000262324	9.4751e-06	Protein degradation/modification	unclear
UN034897	2003	-9.77421	1.53104e-07	8.83477e-10	Others	unclear
UN034963	2626	-9.3135	1.46514e-06	1.46906e-08	Nutrient recycling:Autophagy	delay
UN035315	1554	-3.12322	0.00809272	0.00065691	Others	unclear
UN040222	1438	-3.3259	0.000113192	3.2544e-06	Lipid/Carbohydrate metabolism	unclear
UN062926	1057	-7.21247	0.00664863	0.000530405	Lipid/Carbohydrate metabolism	unclear
UN063022	1087	-2.8319	0.00342852	0.000222988	Others	unclear
UN063129	1118	-7.79419	0.000926125	4.53239e-05	Nutrient recycling	unclear
UN063403	1679	-6.32115	7.86731e-06	1.18458e-07	Hormone response pathway:Auxin	unclear
UN063650	2012	-3.06596	0.00271436	0.000167544	Signal transduction:Cell cycle regulation	delay
