# Supplementary material for: Transcriptome analysis of Rafflesia cantleyi flower stages reveals insights into the regulation of senescence
Source: Sci Rep. 2021 Dec 8;11:23661. doi: 10.1038/s41598-021-03028-x (PMC8654902; doi:10.1038/s41598-021-03028-x)
Supplement: Supplementary file 3 — Supplementary Information 3. [file 41598_2021_3028_MOESM3_ESM.xlsx]

## Sheet: Sheet1
Supplementary Dataset S3. Enriched GO terms for up-regulated and down-regulated Rafflesia cantleyi transcripts
GO ID	GO term	P-value	FDR
Up-regulated
Biological process
GO:0009058	Biosynthetic process	0.000135	0.00637
GO:0009056	Catabolic process	0.000319	0.0136
GO:0007049	Cell cycle	3.1e-05	0.00151
GO:0016043	Cellular component organization	3.91e-12	4.86e-10
GO:0006464	Cellular protein modification process	4.17e-06	0.00025
GO:0006629	Lipid metabolic process	1.46e-05	0.000756
GO:0000003	Reproduction	0.000391	0.0161
GO:0006950	Response to stress	5.42e-08	3.87e-06
GO:0006810	Transport	3.25e-16	9.98e-14
Molecular function
GO:0003677	DNA binding	4.28e-05	0.00205
GO:0030234	Enzyme regulator activity	8.74e-09	6.59e-07
GO:0008889	Glycerophosphodiesterphospho- diesterase activity	0.000296	0.0128
GO:0043167	Ion binding	0.000201	0.00928
GO:0016301	Kinase activity	0.000678	0.0267
GO:0000166	Nucleotide binding	1.15e-10	1.05e-08
GO:0005515	Protein binding	7.27e-09	5.64e-07
Cellular compartment
GO:0031410	Cytoplasmic vesicle	0.000908	0.0333
GO:0005829	Cytosol	8.09e-14	1.52e-11
GO:0005783	Endoplasmic reticulum	0.00043	0.0175
GO:0016021	Integral component of membrane	2.72e-11	2.76e-09
GO:0005739	Mitochondrion	0.000946	0.0342
GO:0005635	Nuclear envelope	1.89e-05	0.000942
Down-regulated
Biological process
GO:0009791	Post-embryonic development	1.72e-10	1.68e-08
GO:0006464	Cellular protein modification process	1.59e-09	1.23e-07
GO:0009058	Biosynthetic process	1.71e-06	9.01e-05
GO:0006950	Response to stress	2.77e-06	0.000143
GO:0009605	Response to external stimulus	2.09e-05	0.001
GO:0009607	Response to biotic stimulus	3.08e-05	0.00142
GO:0009653	Anatomical structure morphogenesis	9.66e-05	0.00432
GO:0009719	Response to endogenous stimulus	0.000143	0.00629
GO:0007126	Meiotic nuclear division	0.000149	0.00645
GO:0016049	Cell growth	0.000193	0.00761
GO:0006139	Nucleobase-containing compound metabolic process	0.000204	0.00792
GO:0044710	Single-organism metabolic process	0.00071	0.0206
Molecular function
GO:0009653	Anatomical structure morphogenesis	9.66e-05	0.00432
GO:0009058	Biosynthetic process	1.71e-06	9.01e-05
GO:0016049	Cell growth	0.000193	0.00761
GO:0006464	Cellular protein modification process	1.59e-09	1.23e-07
GO:0007126	Meiotic nuclear division	0.000149	0.00645
GO:0006139	Nucleobase-containing compound metabolic process	0.000204	0.00792
GO:0009791	Post-embryonic development	1.72e-10	1.68e-08
GO:0009607	Response to biotic stimulus	3.08e-05	0.00142
GO:0009719	Response to endogenous stimulus	0.000143	0.00629
Cellular compartment
GO:0012505	Endomembrane system	0.000292	0.0106
GO:0016021	Integral component of membrane	1.86e-07	1.09e-05
GO:0005739	Mitochondria	0.000666	0.0195
GO:0005654	Nucleoplasm	0.00103	0.0289
GO0005886	Plasma membrane	0.00165	0.044
GO:0009536	Plastid	9.52e-08	6.12e-06
