# Supplementary material for: Transcriptome analysis of Rafflesia cantleyi flower stages reveals insights into the regulation of senescence
Source: Sci Rep. 2021 Dec 8;11:23661. doi: 10.1038/s41598-021-03028-x (PMC8654902; doi:10.1038/s41598-021-03028-x)
Supplement: Supplementary file 4 — Supplementary Information 4. [file 41598_2021_3028_MOESM4_ESM.xlsx]

## Sheet: Sheet1
Supplementary Dataset S4. Expression of genes involve in senescence-related processess in Rafflesia cantleyi flower transcriptome
Unigenes	Protein description	TPM (F1)*	TPM (F2)**	Log2FC***	P-value	FDR****
Transcription factor regulation
UN005301	bZIP transcription factor	878.91	90.39	-2.82	5.63e-05	0.00114
UN021161	MADS-box-AGL8 protein	250.28	18.73	-3.27	5.1e-06	0.000163
UN010557	MYB7 protein	130.13	642.34	2.77	7.56e-05	0.00142
UN060295	WRKY transcription factor	59.52	378.36	3.13	1.08e-05	0.000297
UN019664	NAC transcription factor	36.65	274.7	3.37	2.86e-06	0.000103
UN000182	Jumonji (JMJ) protein	17.13	163.37	3.72	3.86e-07	2.07e-05
UN027279	bHLH transcription factor	6.01	46.85	3.41	4.46e-06	0.000145
UN015470	RING/U-box family protein	0.83	46.04	6.17	5.1e-11	1.6e-08
UN016492	AUX/IAA transcription factor	19.02	0.4	-4.94	3.48e-08	2.99e-06
UN017419	Homeobox protein	17.96	1.45	-3.17	3.91e-05	0.000834
UN021998	C3H zinc-finger domain	9.11	38.77	2.55	0.000283	0.0041
UN005311	C2H2 zinc-finger domain	1.02	10.36	3.78	1.51e-05	0.00039
Nutrient remobilization
UN020537	ATG4	16.86	67.48	2.47	0.000417	0.00551
UN046014	ATG6	0.3	3.27	7.22	0.000391	0.0052
UN027071	ATG7	0.11	2.14	8.18	6.32e-06	0.000191
UN051413	ATG8	0.7	65.32	11.5	1.27e-14	1.64e-11
UN049803	ATG9	0.03	6.62	9.27	1.64e-08	1.6e-06
UN028827	Target of rapamycin (TOR)	3.71	0.1	-7.46	0.000218	0.00335
UN013404	ABC transporter	8.69	87.47	3.79	3.5e-07	1.89e-05
UN004449	Sugar transporter 14	12.65	83.73	3.19	1.33e-05	0.000354
UN026074	Nitrate transporter	39.28	150.67	2.4	0.000512	0.00665
UN015723	Polyamine transporter	9.03	66.19	3.34	4.87e-06	0.000158
Redox regulation
UN004263	Catalase (CAT)	2981.22	8068.49	2.3	3.87e-05	0.735
UN012078	Superoxide dismutase (SOD)	140.34	126.1	0.31	0.63	0.847
UN037470	L-Ascorbate oxidase (ASO)	2609.26	2414.04	0.35	0.59	0.802
UN001999	Peroxidase A2	612.24	1034.21	1.22	0.07	0.243
UN063210	Peroxidase 17	158.76	110.86	-0.05	0.94	0.346
Ethylene pathway
UN007860	EIN2	5.14	58.9	4	1.17e-07	7.8e-06
UN012030	ERF	3.38	38.26	3.96	3.66e-07	1.97e-05
UN025327	EIN3	4.03	43.09	3.88	2.13e-07	1.27e-05
UN004001	CTR1	5.57	0.59	-2.77	0.000578	0.00718
UN024806	ETR	0.12	0.87	7.53	0.000126	0.00214
UN064036	ACO	50	46.99	0.37	0.57	0.791
UN023149	ACS	3.56	3.66	0.5	0.55	0.762
* TPM (F1) indicates transcripts per kilobase million for flower stage 1.
** TPM (F2) indicates transcripts per kilobase million for flower stage 2.
*** Positive Log2FC shows up-regulation of expression and negative Log2FC shows down-regulation of expression.
****FDR indicates false discovery rate.
