# Supplementary material for: Transcriptome analysis of Rafflesia cantleyi flower stages reveals insights into the regulation of senescence
Source: Sci Rep. 2021 Dec 8;11:23661. doi: 10.1038/s41598-021-03028-x (PMC8654902; doi:10.1038/s41598-021-03028-x)
Supplement: Supplementary file 5 — Supplementary Information 5. [file 41598_2021_3028_MOESM5_ESM.xlsx]

## Sheet: Sheet1
Supplementary Dataset S5. Primers of genes for RT-qPCR analysis
Gene	5' - Forward primer	5' - Reverse primer	Efficiency (%)
CAT	GTACCTGTCTGAACCACGG	GCCTAGCATTGAGACGAGTG	122.3
ATG4	CATCATTGGCGTGCAAGACG	AAGTATCTGCCTGTGCGTCG	123.3
ETR	TGAACCACGAGATGAGAGCG	GTCTCGACCATTTGGCGTTG	102.1
QS	GAGAGCGTTCCAGGGTGAAC	AAAGGGCTCGAACTGCATCT	97.7
AGL8	GGGCCACGAGCTAAATTCAT	TTCCACCCCCGATAGTTGTTG	121.7
MYB	GGGCGAACGGATAACTCCAT	TTGGAAGGCTGTTCGTCCTC	93.3
PE	ATTTGGAAACCGTGCAAGCG	TGGAGCTGTAAGCAGTCGTG	127.1
